# Supplementary material for: We are not all the same: The role of intrapopulation trait variability in shaping functional strategy and performance of widespread species
Source: Plant Divers. 2025 Jun 30;48(3):576–85. doi: 10.1016/j.pld.2025.06.008 (PMC13250299; doi:10.1016/j.pld.2025.06.008)
Supplement: Multimedia component 1 [file mmc1.zip]

Archive with 1 entries (1 files):
- Phylo_data.R
