# Supplementary material for: We are not all the same: The role of intrapopulation trait variability in shaping functional strategy and performance of widespread species
Source: Plant Divers. 2025 Jun 30;48(3):576–85. doi: 10.1016/j.pld.2025.06.008 (PMC13250299; doi:10.1016/j.pld.2025.06.008)
Supplement: Multimedia component 1 [file mmc1.zip › Phylo_data.R]

####----------------------------- E. fulgens ----------------------------- ####

####-------------------------SETS------------------------- ##########
set.seed(1313)
rm(list=ls())
options(timeout=1000)
setwd("Your_path")

####-------------------------PACKAGES------------------------- ##########
library(devtools)
if(!require(reshape2)) install.packages("reshape2")
if(!require(dplyr)) install.packages("dplyr")
if(!require(plyr)) install.packages("plyr")
if(!require(tidyr)) install.packages("tidyr")
if(!require(ape)) install.packages("ape")
if(!require(picante)) install.packages("picante")
if(!require(V.PhyloMaker)) install.packages("V.PhyloMaker")
if(!require(ggplot2)) install.packages("ggplot2")
library(ggtree)

####-------------------------Data - General------------------------- ##########
#Comunidade
comu<-read.csv2("Data_community.csv", stringsAsFactors = F)
load("phylos_plots.R")

####-----------Phylogenetic Analyzes-----------####
#Presence/absence Matrix
str(comu)
comu$species<-gsub(" ", "_",comu$species)

com.sp<-comu%>%
  group_by(county)%>%
  filter(!duplicated(species)|n()==1)

#as.factor(com.sp$county)
#rownames(com_data)<-c("Arambare", "Florianopolis","Bertioga" ,"Cananeia",
#                      "Cardoso" ,"Pelotas","Porto Alegre","Torres",
#                      "Ubatuba")
#as.factor(com.sp$species)

 
com_pres<-data.frame(dcast(com.sp, county~species, value.var="Occ", sum),row.names = 1)
str(com_pres)


#Matching matrix
species<-sort(phylo.plots$scenario.3$tip.label)

com_phylo<-droplevels(com_pres[colnames(com_pres)%in%c(species)])

#Distance Matrix
phylo.coph<-cophenetic(phylo.plots$scenario.3)

#MPD
mpd.sitios_rich<-ses.mpd(com_phylo, phylo.coph,abundance.weighted=FALSE,
                      null.model = "richness", runs=999, 
                      iterations = 1000)
mpd.sitios_rich

a<-ggplot(mpd.sitios_rich, aes(x=rownames(mpd.sitios_rich), 
                          y=mpd.obs, colour=rownames(mpd.sitios_rich))) + 
  geom_point()+
  geom_errorbar(aes(ymin=mpd.obs-mpd.rand.sd , 
                    ymax=mpd.obs+mpd.rand.sd), width=0.5,
                position=position_dodge(0.05))

a

mpd.sitios_idpt<-ses.mpd(com_phylo, phylo.coph,abundance.weighted=FALSE,
                         null.model = "taxa.labels", runs=999, 
                         iterations = 1000)
mpd.sitios_idpt

b<-ggplot(mpd.sitios_idpt, aes(x=rownames(mpd.sitios_idpt), 
                               y=mpd.obs, colour=rownames(mpd.sitios_idpt))) + 
  geom_point()+
  geom_errorbar(aes(ymin=mpd.obs-mpd.rand.sd , 
                    ymax=mpd.obs+mpd.rand.sd), width=0.5,
                position=position_dodge(0.05))
b


pd.sitios_rich<-ses.pd(com_phylo, phylo.plots$scenario.3,
                         null.model = "independentswap", runs=999, 
                         iterations = 1000)
pd.sitios_rich

rownames(pd.sitios_rich)<-c('1_aram','7_bert','5_Flor','6_ilha',
                            '2_morro','3_pelo','4_torres','8_uba')


c<-ggplot(pd.sitios_rich, aes(x=rownames(pd.sitios_rich), 
                               y=pd.obs, colour=rownames(pd.sitios_rich))) + 
  geom_point()+
  geom_errorbar(aes(ymin=pd.obs-pd.rand.sd , 
                    ymax=pd.obs+pd.rand.sd), width=0.5,
                position=position_dodge(0.05))
c


####-----------Plot tree-----------####
phylo.plots
class(phylo.plots$scenario.3)
plot(phylo.plots$scenario.3,'f',cex=0.1)

groupInfo <- split(phylo.plots$scenario.3$tip.label, gsub("_\\w+", "", phylo.plots$scenario.3$tip.label))

plants <- groupOTU(phylo.plots$scenario.3, groupInfo)

ggtree(plants, aes(color=group), layout='circular') + geom_tiplab(size=0.5, aes(angle=angle))+theme(legend.position = 'none')
