# Supplementary material for: We are not all the same: The role of intrapopulation trait variability in shaping functional strategy and performance of widespread species
Source: Plant Divers. 2025 Jun 30;48(3):576–85. doi: 10.1016/j.pld.2025.06.008 (PMC13250299; doi:10.1016/j.pld.2025.06.008)
Supplement: Multimedia component 2 [file mmc2.csv]

family	genus	county	specificEpithet	species	decimalLongitude	decimalLatitude	coordinatePrecision	Occ
Lauraceae	Nectandra	Ubatuba	oppositifolia	Nectandra oppositifolia	-45.0702778	-23.4305556	NA	1
Bromeliaceae	Nidularium	Ubatuba	innocentii	Nidularium innocentii	-45.0702778	-23.4305556	NA	1
Polypodiaceae	Microgramma	Ubatuba	geminata	Microgramma geminata	-45.06999969	-23.43000031	34265	1
Solanaceae	Solanum	Ubatuba	martii	Solanum martii	-45.06999969	-23.43000031	34265	1
Sapotaceae	Manilkara	Ubatuba	subsericea	Manilkara subsericea	-45.003611	-23.396667	NA	1
Sapindaceae	Cupania	Ubatuba	oblongifolia	Cupania oblongifolia	-45.074167	-23.473333	NA	1
Sapindaceae	Cupania	Ubatuba	oblongifolia	Cupania oblongifolia	-45.074167	-23.473333	NA	1
Sapindaceae	Cupania	Ubatuba	oblongifolia	Cupania oblongifolia	-45.074167	-23.473333	NA	1
Rutaceae	Dictyoloma	Ubatuba	vandellianum	Dictyoloma vandellianum	-45.075278	-23.470278	NA	1
Calophyllaceae	Garcinia	Ubatuba	gardneriana	Garcinia gardneriana	-45.074167	-23.473333	NA	1
Fabaceae	Indigofera	Ubatuba	suffruticosa	Indigofera suffruticosa	-44.833333	-23.366667	NA	1
Fabaceae	Machaerium	Ubatuba	nyctitans	Machaerium nyctitans	-45.025556	-23.466667	NA	1
Myrtaceae	Myrcia	Ubatuba	spectabilis	Myrcia spectabilis	-45.074167	-23.473333	NA	1
Myrtaceae	Myrcia	Ubatuba	tijucensis	Myrcia tijucensis	-44.8	-23.366667	NA	1
Rubiaceae	Psychotria	Ubatuba	nuda	Psychotria nuda	-45.074167	-23.473333	NA	1
Anacardiaceae	Schinus	Ubatuba	terebinthifolia	Schinus terebinthifolia	-45.075278	-23.470278	NA	1
Fabaceae	Sophora	Ubatuba	tomentosa	Sophora tomentosa	-45.066667	-23.433333	NA	1
Fabaceae	Stylosanthes	Ubatuba	scabra	Stylosanthes scabra	-44.683333	-23.35	NA	1
Fabaceae	Stylosanthes	Ubatuba	viscosa	Stylosanthes viscosa	-44.683333	-23.35	NA	1
Fabaceae	Vigna	Ubatuba	luteola	Vigna luteola	-45.066667	-23.433333	NA	1
Apocynaceae	Mandevilla	Ubatuba	funiformis	Mandevilla funiformis	-45.06999969	-23.43000031	34265	1
Apocynaceae	Oxypetalum	Ubatuba	tomentosum	Oxypetalum tomentosum	-45.06999969	-23.43000031	34265	1
Fabaceae	Sophora	Ubatuba	tomentosa	Sophora tomentosa	-45.06999969	-23.43000031	34265	1
Asteraceae	Baccharis	Ubatuba	singularis	Baccharis singularis	-45.06999969	-23.43000031	34265	1
Sapotaceae	Manilkara	Ubatuba	subsericea	Manilkara subsericea	-45.06999969	-23.43000031	34265	1
Lacistemataceae	Lacistema	Ubatuba	pubescens	Lacistema pubescens	-45.06999969	-23.43000031	34265	1
Lacistemataceae	Lacistema	Ubatuba	pubescens	Lacistema pubescens	-45.06999969	-23.43000031	34265	1
Lacistemataceae	Lacistema	Ubatuba	pubescens	Lacistema pubescens	-45.06999969	-23.43000031	34265	1
Lacistemataceae	Lacistema	Ubatuba	pubescens	Lacistema pubescens	-45.06999969	-23.43000031	34265	1
Lacistemataceae	Lacistema	Ubatuba	pubescens	Lacistema pubescens	-45.06999969	-23.43000031	34265	1
Lacistemataceae	Lacistema	Ubatuba	pubescens	Lacistema pubescens	-45.06999969	-23.43000031	34265	1
Fabaceae	Inga	Ubatuba	edulis	Inga edulis	-45.06999969	-23.43000031	34265	1
Fabaceae	Vigna	Ubatuba	luteola	Vigna luteola	-45.06999969	-23.43000031	34265	1
Fabaceae	Dalbergia	Ubatuba	frutescens	Dalbergia frutescens	-45.06999969	-23.43000031	34265	1
Convolvulaceae	Ipomoea	Ubatuba	cairica	Ipomoea cairica	-45.06999969	-23.43000031	34265	1
Fabaceae	Dalbergia	Ubatuba	ecastaphyllum	Dalbergia ecastaphyllum	-45.06999969	-23.43000031	34265	1
Convolvulaceae	Ipomoea	Ubatuba	pes-caprae	Ipomoea pes-caprae	-45.06999969	-23.43000031	34265	1
Convolvulaceae	Ipomoea	Ubatuba	pes-caprae	Ipomoea pes-caprae	-45.06999969	-23.43000031	34265	1
Polygalaceae	Polygala	Ubatuba	cyparissias	Polygala cyparissias	-45.06999969	-23.43000031	34265	1
Smilacaceae	Smilax	Ubatuba	elastica	Smilax elastica	-45.06999969	-23.43000031	34265	1
Polygalaceae	Polygala	Ubatuba	paniculata	Polygala paniculata	-45.06999969	-23.43000031	34265	1
Polygalaceae	Polygala	Ubatuba	paniculata	Polygala paniculata	-45.06999969	-23.43000031	34265	1
Sapindaceae	Allophylus	Ubatuba	petiolulatus	Allophylus petiolulatus	-45.06999969	-23.43000031	34265	1
Fabaceae	Abarema	Ubatuba	brachystachya	Abarema brachystachya	-45.06999969	-23.43000031	34265	1
Lamiaceae	Aegiphila	Ubatuba	integrifolia	Aegiphila integrifolia	-45.06999969	-23.43000031	34265	1
Melastomataceae	Miconia	Ubatuba	albicans	Miconia albicans	-45.06999969	-23.43000031	34265	1
Fabaceae	Crotalaria	Ubatuba	pallida	Crotalaria pallida	-45.06999969	-23.43000031	34265	1
Urticaceae	Phenax	Ubatuba	sonneratii	Phenax sonneratii	-45.06999969	-23.43000031	34265	1
Urticaceae	Phenax	Ubatuba	sonneratii	Phenax sonneratii	-45.06999969	-23.43000031	34265	1
Fabaceae	Canavalia	Ubatuba	rosea	Canavalia rosea	-45.06999969	-23.43000031	34265	1
Myrtaceae	Myrcia	Ubatuba	tomentosa	Myrcia tomentosa	-45.06999969	-23.43000031	34265	1
Salicaceae	Casearia	Ubatuba	sylvestris	Casearia sylvestris	-45.06999969	-23.43000031	34265	1
Salicaceae	Casearia	Ubatuba	sylvestris	Casearia sylvestris	-45.06999969	-23.43000031	34265	1
Lauraceae	Rhodostemonodaphne	Ubatuba	macrocalyx	Rhodostemonodaphne macrocalyx	-45.06999969	-23.43000031	34265	1
Cucurbitaceae	Cayaponia	Ubatuba	tayuya	Cayaponia tayuya	-45.06999969	-23.43000031	34265	1
Apiaceae	Centella	Ubatuba	asiatica	Centella asiatica	-45.06999969	-23.43000031	34265	1
Fabaceae	Centrosema	Ubatuba	virginianum	Centrosema virginianum	-45.06999969	-23.43000031	34265	1
Bromeliaceae	Tillandsia	Ubatuba	stricta	Tillandsia stricta	-45.06999969	-23.43000031	34265	1
Celastraceae	Monteverdia	Ubatuba	gonoclada	Monteverdia gonoclada	-45.06999969	-23.43000031	34265	1
Rubiaceae	Rustia	Ubatuba	formosa	Rustia formosa	-45.06999969	-23.43000031	34265	1
Malpighiaceae	Stigmaphyllon	Ubatuba	arenicola	Stigmaphyllon arenicola	-45.06999969	-23.43000031	34265	1
Malpighiaceae	Stigmaphyllon	Ubatuba	arenicola	Stigmaphyllon arenicola	-45.06999969	-23.43000031	34265	1
Rosaceae	Rubus	Ubatuba	brasiliensis	Rubus brasiliensis	-45.06999969	-23.43000031	34265	1
Erythroxylaceae	Erythroxylum	Ubatuba	pulchrum	Erythroxylum pulchrum	-45.06999969	-23.43000031	34265	1
Erythroxylaceae	Erythroxylum	Ubatuba	pulchrum	Erythroxylum pulchrum	-45.06999969	-23.43000031	34265	1
Erythroxylaceae	Erythroxylum	Ubatuba	pulchrum	Erythroxylum pulchrum	-45.06999969	-23.43000031	34265	1
Erythroxylaceae	Erythroxylum	Ubatuba	pulchrum	Erythroxylum pulchrum	-45.06999969	-23.43000031	34265	1
Erythroxylaceae	Erythroxylum	Ubatuba	pulchrum	Erythroxylum pulchrum	-45.06999969	-23.43000031	34265	1
Erythroxylaceae	Erythroxylum	Ubatuba	pulchrum	Erythroxylum pulchrum	-45.06999969	-23.43000031	34265	1
Erythroxylaceae	Erythroxylum	Ubatuba	pulchrum	Erythroxylum pulchrum	-45.06999969	-23.43000031	34265	1
Erythroxylaceae	Erythroxylum	Ubatuba	pulchrum	Erythroxylum pulchrum	-45.06999969	-23.43000031	34265	1
Asteraceae	Solidago	Ubatuba	chilensis	Solidago chilensis	-45.06999969	-23.43000031	34265	1
Erythroxylaceae	Erythroxylum	Ubatuba	coelophlebium	Erythroxylum coelophlebium	-45.06999969	-23.43000031	34265	1
Erythroxylaceae	Erythroxylum	Ubatuba	pulchrum	Erythroxylum pulchrum	-45.06999969	-23.43000031	34265	1
Acanthaceae	Avicennia	Ubatuba	schaueriana	Avicennia schaueriana	-45.06999969	-23.43000031	34265	1
Poaceae	Stenotaphrum	Ubatuba	secundatum	Stenotaphrum secundatum	-45.06999969	-23.43000031	34265	1
Amaranthaceae	Blutaparon	Ubatuba	portulacoides	Blutaparon portulacoides	-45.06999969	-23.43000031	34265	1
Anacardiaceae	Tapirira	Ubatuba	guianensis	Tapirira guianensis	-45.06999969	-23.43000031	34265	1
Apiaceae	Centella	Ubatuba	asiatica	Centella asiatica	-45.06999969	-23.43000031	34265	1
Asteraceae	Mutisia	Ubatuba	speciosa	Mutisia speciosa	-45.06999969	-23.43000031	34265	1
Calyceraceae	Acicarpha	Ubatuba	bonariensis	Acicarpha bonariensis	-45.06999969	-23.43000031	34265	1
Anacardiaceae	Tapirira	Ubatuba	guianensis	Tapirira guianensis	-45.06999969	-23.43000031	34265	1
Poaceae	Spartina	Ubatuba	ciliata	Spartina ciliata	-45.06999969	-23.43000031	34265	1
Poaceae	Stenotaphrum	Ubatuba	secundatum	Stenotaphrum secundatum	-45.06999969	-23.43000031	34265	1
Amaranthaceae	Blutaparon	Ubatuba	portulacoides	Blutaparon portulacoides	-45.06999969	-23.43000031	34265	1
Lygodiaceae	Lygodium	Ubatuba	volubile	Lygodium volubile	-45.06999969	-23.43000031	34265	1
Bignoniaceae	Cuspidaria	Ubatuba	octoptera	Cuspidaria octoptera	-45.06999969	-23.43000031	34265	1
Asteraceae	Cyrtocymura	Ubatuba	scorpioides	Cyrtocymura scorpioides	-45.06999969	-23.43000031	34265	1
Campanulaceae	Hippobroma	Ubatuba	longiflora	Hippobroma longiflora	-45.06999969	-23.43000031	34265	1
Bignoniaceae	Dolichandra	Ubatuba	unguiculata	Dolichandra unguiculata	-45.06999969	-23.43000031	34265	1
Combretaceae	Laguncularia	Ubatuba	racemosa	Laguncularia racemosa	-45.06999969	-23.43000031	34265	1
Fabaceae	Zornia	Ubatuba	glabra	Zornia glabra	-45.06999969	-23.43000031	34265	1
Fabaceae	Zornia	Ubatuba	glabra	Zornia glabra	-45.06999969	-23.43000031	34265	1
Fabaceae	Zornia	Ubatuba	glabra	Zornia glabra	-45.06999969	-23.43000031	34265	1
Lauraceae	Nectandra	Ubatuba	oppositifolia	Nectandra oppositifolia	-45.06999969	-23.43000031	34265	1
Orchidaceae	Epidendrum	Ubatuba	fulgens	Epidendrum fulgens	-45.06999969	-23.43000031	34265	1
Amaranthaceae	Blutaparon	Ubatuba	portulacoides	Blutaparon portulacoides	-45.06999969	-23.43000031	34265	1
Poaceae	Stenotaphrum	Ubatuba	secundatum	Stenotaphrum secundatum	-45.06999969	-23.43000031	34265	1
Euphorbiaceae	Alchornea	Ubatuba	triplinervia	Alchornea triplinervia	-45.06999969	-23.43000031	34265	1
Anacardiaceae	Schinus	Ubatuba	terebinthifolia	Schinus terebinthifolia	-45.06999969	-23.43000031	34265	1
Fabaceae	Centrosema	Ubatuba	virginianum	Centrosema virginianum	-45.06999969	-23.43000031	34265	1
Pteridaceae	Acrostichum	Ubatuba	danaeifolium	Acrostichum danaeifolium	-45.06999969	-23.43000031	34265	1
Poaceae	Lasiacis	Ubatuba	ligulata	Lasiacis ligulata	-45.06999969	-23.43000031	34265	1
Combretaceae	Laguncularia	Ubatuba	racemosa	Laguncularia racemosa	-45.06999969	-23.43000031	34265	1
Amaranthaceae	Blutaparon	Ubatuba	portulacoides	Blutaparon portulacoides	-45.06999969	-23.43000031	34265	1
Orchidaceae	Eulophia	Ubatuba	alta	Eulophia alta	-45.06999969	-23.43000031	34265	1
Araliaceae	Hydrocotyle	Ubatuba	leucocephala	Hydrocotyle leucocephala	-45.06999969	-23.43000031	34265	1
Rhizophoraceae	Rhizophora	Ubatuba	mangle	Rhizophora mangle	-45.06999969	-23.43000031	34265	1
Polypodiaceae	Microgramma	Ubatuba	vacciniifolia	Microgramma vacciniifolia	-45.06999969	-23.43000031	34265	1
Campanulaceae	Hippobroma	Ubatuba	longiflora	Hippobroma longiflora	-45.06999969	-23.43000031	34265	1
Piperaceae	Piper	Ubatuba	aduncum	Piper aduncum	-45.06999969	-23.43000031	34265	1
Piperaceae	Piper	Ubatuba	umbellatum	Piper umbellatum	-45.06999969	-23.43000031	34265	1
Combretaceae	Laguncularia	Ubatuba	racemosa	Laguncularia racemosa	-45.06999969	-23.43000031	34265	1
Pteridaceae	Acrostichum	Ubatuba	aureum	Acrostichum aureum	-45.083333	-23.433333	NA	1
Cyatheaceae	Cyathea	Ubatuba	atrovirens	Cyathea atrovirens	-45.033333	-23.516667	NA	1
Cyatheaceae	Cyathea	Ubatuba	atrovirens	Cyathea atrovirens	-45.033333	-23.516667	NA	1
Polypodiaceae	Campyloneurum	Ubatuba	rigidum	Campyloneurum rigidum	-45.033333	-23.516667	NA	1
Blechnaceae	Telmatoblechnum	Ubatuba	serrulatum	Telmatoblechnum serrulatum	-45.033333	-23.516667	NA	1
Cyatheaceae	Cyathea	Ubatuba	atrovirens	Cyathea atrovirens	-45.033333	-23.516667	NA	1
Blechnaceae	Lomaridium	Ubatuba	plumieri	Lomaridium plumieri	-45.120131	-23.436859	NA	1
Pteridaceae	Acrostichum	Ubatuba	danaeifolium	Acrostichum danaeifolium	-45.033333	-23.516667	NA	1
Polypodiaceae	Microgramma	Ubatuba	geminata	Microgramma geminata	-45.06999969	-23.43000031	34265	1
Polypodiaceae	Serpocaulon	Ubatuba	triseriale	Serpocaulon triseriale	-45.06999969	-23.43000031	34265	1
Polypodiaceae	Pleopeltis	Ubatuba	astrolepis	Pleopeltis astrolepis	-45.06999969	-23.43000031	34265	1
Lygodiaceae	Lygodium	Ubatuba	volubile	Lygodium volubile	-45.06999969	-23.43000031	34265	1
Lindsaeaceae	Lindsaea	Ubatuba	lancea	Lindsaea lancea	-45.06999969	-23.43000031	34265	1
Pteridaceae	Pityrogramma	Ubatuba	calomelanos	Pityrogramma calomelanos	-45.06999969	-23.43000031	34265	1
Lygodiaceae	Lygodium	Ubatuba	volubile	Lygodium volubile	-45.06999969	-23.43000031	34265	1
Polypodiaceae	Pleopeltis	Ubatuba	hirsutissima	Pleopeltis hirsutissima	-45.06999969	-23.43000031	34265	1
Polypodiaceae	Serpocaulon	Ubatuba	triseriale	Serpocaulon triseriale	-45.06999969	-23.43000031	34265	1
Lygodiaceae	Lygodium	Ubatuba	volubile	Lygodium volubile	-45.06999969	-23.43000031	34265	1
Lygodiaceae	Lygodium	Ubatuba	volubile	Lygodium volubile	-45.06999969	-23.43000031	34265	1
Lygodiaceae	Lygodium	Ubatuba	volubile	Lygodium volubile	-45.06999969	-23.43000031	34265	1
Hymenophyllaceae	Crepidomanes	Ubatuba	pyxidiferum	Crepidomanes pyxidiferum	-45.06999969	-23.43000031	34265	1
Polypodiaceae	Pleopeltis	Ubatuba	hirsutissima	Pleopeltis hirsutissima	-45.06999969	-23.43000031	34265	1
Polypodiaceae	Serpocaulon	Ubatuba	triseriale	Serpocaulon triseriale	-45.06999969	-23.43000031	34265	1
Polypodiaceae	Serpocaulon	Ubatuba	triseriale	Serpocaulon triseriale	-45.06999969	-23.43000031	34265	1
Lygodiaceae	Lygodium	Ubatuba	volubile	Lygodium volubile	-45.06999969	-23.43000031	34265	1
Hymenophyllaceae	Trichomanes	Ubatuba	cristatum	Trichomanes cristatum	-45.06999969	-23.43000031	34265	1
Lindsaeaceae	Lindsaea	Ubatuba	lancea	Lindsaea lancea	-45.06999969	-23.43000031	34265	1
Polypodiaceae	Pleopeltis	Ubatuba	astrolepis	Pleopeltis astrolepis	-45.06999969	-23.43000031	34265	1
Lindsaeaceae	Lindsaea	Ubatuba	lancea	Lindsaea lancea	-45.06999969	-23.43000031	34265	1
Pteridaceae	Pityrogramma	Ubatuba	calomelanos	Pityrogramma calomelanos	-45.06999969	-23.43000031	34265	1
Lygodiaceae	Lygodium	Ubatuba	volubile	Lygodium volubile	-45.06999969	-23.43000031	34265	1
Hymenophyllaceae	Trichomanes	Ubatuba	cristatum	Trichomanes cristatum	-45.06999969	-23.43000031	34265	1
Hymenophyllaceae	Trichomanes	Ubatuba	cristatum	Trichomanes cristatum	-45.06999969	-23.43000031	34265	1
Lygodiaceae	Lygodium	Ubatuba	volubile	Lygodium volubile	-45.06999969	-23.43000031	34265	1
Lygodiaceae	Lygodium	Ubatuba	volubile	Lygodium volubile	-45.06999969	-23.43000031	34265	1
Lygodiaceae	Lygodium	Ubatuba	volubile	Lygodium volubile	-45.06999969	-23.43000031	34265	1
Lygodiaceae	Lygodium	Ubatuba	volubile	Lygodium volubile	-45.06999969	-23.43000031	34265	1
Pteridaceae	Pityrogramma	Ubatuba	calomelanos	Pityrogramma calomelanos	-45.06999969	-23.43000031	34265	1
Lygodiaceae	Lygodium	Ubatuba	volubile	Lygodium volubile	-45.06999969	-23.43000031	34265	1
Lygodiaceae	Lygodium	Ubatuba	volubile	Lygodium volubile	-45.06999969	-23.43000031	34265	1
Lygodiaceae	Lygodium	Ubatuba	volubile	Lygodium volubile	-45.06999969	-23.43000031	34265	1
Osmundaceae	Osmundastrum	Ubatuba	cinnamomeum	Osmundastrum cinnamomeum	-45.06999969	-23.43000031	34265	1
Leguminosae-Pap.	Andira	Ubatuba	fraxinifolia	Andira fraxinifolia	-45.06999969	-23.43000031	34265	1
Poaceae	Axonopus	Ubatuba	affinis	Axonopus affinis	-45.06999969	-23.43000031	34265	1
Convolvulaceae	Ipomoea	Ubatuba	purpurea	Ipomoea purpurea	-45.06999969	-23.43000031	34265	1
Lauraceae	Nectandra	Ubatuba	oppositifolia	Nectandra oppositifolia	-45.06999969	-23.43000031	34265	1
Clusiaceae	Clusia	Ubatuba	lanceolata	Clusia lanceolata	-45.06999969	-23.43000031	34265	1
Fabaceae	Stylosanthes	Ubatuba	viscosa	Stylosanthes viscosa	-45.085833	-23.433889	NA	1
Fabaceae	Stylosanthes	Ubatuba	viscosa	Stylosanthes viscosa	-45.085833	-23.433889	NA	1
Fabaceae	Stylosanthes	Ubatuba	viscosa	Stylosanthes viscosa	-45.085833	-23.433889	NA	1
Rubiaceae	Rudgea	Ubatuba	vellerea	Rudgea vellerea	-44.833278	-23.334833	NA	1
Rubiaceae	Rudgea	Ubatuba	coronata	Rudgea coronata	-45.200972	-23.506722	NA	1
Rubiaceae	Rudgea	Ubatuba	vellerea	Rudgea vellerea	-44.833278	-23.334833	NA	1
Rubiaceae	Rudgea	Ubatuba	coronata	Rudgea coronata	-45.200972	-23.506722	NA	1
Rubiaceae	Rudgea	Ubatuba	jasminoides	Rudgea jasminoides	-45.199861	-23.507333	NA	1
Rubiaceae	Rudgea	Ubatuba	jasminoides	Rudgea jasminoides	-44.837333	-23.338611	NA	1
Rubiaceae	Rudgea	Ubatuba	jasminoides	Rudgea jasminoides	-44.830528	-23.330833	NA	1
Myrtaceae	Eugenia	Ubatuba	astringens	Eugenia astringens	-45	-23	NA	1
Rubiaceae	Rudgea	Ubatuba	jasminoides	Rudgea jasminoides	-44.837333	-23.338611	NA	1
Nyctaginaceae	Guapira	Ubatuba	hirsuta	Guapira hirsuta	-45.06999969	-23.43000031	34265	1
Orchidaceae	Epidendrum	Ubatuba	fulgens	Epidendrum fulgens	-45.06999969	-23.43000031	34265	1
Orchidaceae	Eulophia	Ubatuba	alta	Eulophia alta	-45.06999969	-23.43000031	34265	1
Solanaceae	Solanum	Ubatuba	martii	Solanum martii	-44.834444	-23.336667	NA	1
Solanaceae	Solanum	Ubatuba	martii	Solanum martii	-44.834444	-23.336667	NA	1
Solanaceae	Solanum	Ubatuba	martii	Solanum martii	-44.832528	-23.332778	NA	1
Solanaceae	Solanum	Ubatuba	martii	Solanum martii	-44.832528	-23.332778	NA	1
Solanaceae	Solanum	Ubatuba	martii	Solanum martii	-44.924833	-23.330861	NA	1
Mimosaceae	Mimosa	Ubatuba	bimucronata	Mimosa bimucronata	-44.926944	-23.348889	NA	1
Mimosaceae	Mimosa	Ubatuba	bimucronata	Mimosa bimucronata	-44.926944	-23.348889	NA	1
Erythroxylaceae	Erythroxylum	Ubatuba	pulchrum	Erythroxylum pulchrum	-45.06999969	-23.43000031	34265	1
Solanaceae	Solanum	Ubatuba	pseudoquina	Solanum pseudoquina	-45.06999969	-23.43000031	34265	1
Malpighiaceae	Stigmaphyllon	Ubatuba	tomentosum	Stigmaphyllon tomentosum	-45.06999969	-23.43000031	34265	1
Bromeliaceae	Nidularium	Ubatuba	innocentii	Nidularium innocentii	-45.06999969	-23.43000031	34265	1
Bromeliaceae	Nidularium	Ubatuba	procerum	Nidularium procerum	-45.06999969	-23.43000031	34265	1
Piperaceae	Piper	Ubatuba	gaudichaudianum	Piper gaudichaudianum	-45.06999969	-23.43000031	34265	1
Piperaceae	Piper	Ubatuba	amalago	Piper amalago	-45.06999969	-23.43000031	34265	1
Asteraceae	Baccharis	Ubatuba	dracunculifolia	Baccharis dracunculifolia	-44.832778	-23.362222	NA	1
Salicaceae	Casearia	Ubatuba	sylvestris	Casearia sylvestris	-45.066667	-23.433333	NA	1
Salicaceae	Casearia	Ubatuba	sylvestris	Casearia sylvestris	-45.066667	-23.433333	NA	1
Salicaceae	Casearia	Ubatuba	sylvestris	Casearia sylvestris	-45.066667	-23.433333	NA	1
Myrtaceae	Eugenia	Ubatuba	speciosa	Eugenia speciosa	-44.836111	-23.371389	NA	1
Myrtaceae	Myrcia	Ubatuba	spectabilis	Myrcia spectabilis	-45.119722	-23.383889	NA	1
Boraginaceae	Varronia	Ubatuba	curassavica	Varronia curassavica	-45.066667	-23.433333	NA	1
Bignoniaceae	Cuspidaria	Ubatuba	octoptera	Cuspidaria octoptera	-45.06999969	-23.43000031	34265	1
Fabaceae	Indigofera	Ubatuba	suffruticosa	Indigofera suffruticosa	-45.06999969	-23.43000031	34265	1
Lygodiaceae	Lygodium	Ubatuba	volubile	Lygodium volubile	-45.06999969	-23.43000031	34265	1
Myrtaceae	Eugenia	Ubatuba	speciosa	Eugenia speciosa	-45.06999969	-23.43000031	34265	1
Myrtaceae	Eugenia	Ubatuba	speciosa	Eugenia speciosa	-45.06999969	-23.43000031	34265	1
Myrtaceae	Eugenia	Ubatuba	speciosa	Eugenia speciosa	-45.06999969	-23.43000031	34265	1
Caricaceae	Jacaratia	Ubatuba	heptaphylla	Jacaratia heptaphylla	-45.06999969	-23.43000031	34265	1
Bromeliaceae	Bromelia	Ubatuba	antiacantha	Bromelia antiacantha	-45.06999969	-23.43000031	34265	1
Clethraceae	Clethra	Ubatuba	scabra	Clethra scabra	-45.06999969	-23.43000031	34265	1
Myrtaceae	Myrcia	Ubatuba	pubipetala	Myrcia pubipetala	-45.06999969	-23.43000031	34265	1
Myrtaceae	Eugenia	Ubatuba	speciosa	Eugenia speciosa	-45.06999969	-23.43000031	34265	1
Myrtaceae	Eugenia	Ubatuba	monosperma	Eugenia monosperma	-45.06999969	-23.43000031	34265	1
Myrtaceae	Eugenia	Ubatuba	speciosa	Eugenia speciosa	-45.06999969	-23.43000031	34265	1
Myrtaceae	Eugenia	Ubatuba	monosperma	Eugenia monosperma	-45.06999969	-23.43000031	34265	1
Loganiaceae	Spigelia	Ubatuba	beyrichiana	Spigelia beyrichiana	-45.06999969	-23.43000031	34265	1
Iridaceae	Trimezia	Ubatuba	martinicensis	Trimezia martinicensis	-45.06999969	-23.43000031	34265	1
Iridaceae	Trimezia	Ubatuba	martinicensis	Trimezia martinicensis	-45.06999969	-23.43000031	34265	1
Fabaceae	Desmodium	Ubatuba	tortuosum	Desmodium tortuosum	-45.06999969	-23.43000031	34265	1
Poaceae	Acroceras	Ubatuba	zizanioides	Acroceras zizanioides	-45.06999969	-23.43000031	34265	1
Piperaceae	Piper	Ubatuba	gaudichaudianum	Piper gaudichaudianum	-45.06999969	-23.43000031	34265	1
Piperaceae	Piper	Ubatuba	gaudichaudianum	Piper gaudichaudianum	-45.06999969	-23.43000031	34265	1
Myrtaceae	Eugenia	Ubatuba	monosperma	Eugenia monosperma	-45.06999969	-23.43000031	34265	1
Myrtaceae	Eugenia	Ubatuba	monosperma	Eugenia monosperma	-45.06999969	-23.43000031	34265	1
Myrtaceae	Eugenia	Ubatuba	monosperma	Eugenia monosperma	-45.06999969	-23.43000031	34265	1
Rubiaceae	Borreria	Ubatuba	verticillata	Borreria verticillata	-45.06999969	-23.43000031	34265	1
Euphorbiaceae	Dalechampia	Ubatuba	ficifolia	Dalechampia ficifolia	-45.06999969	-23.43000031	34265	1
Salicaceae	Casearia	Ubatuba	sylvestris	Casearia sylvestris	-45.06999969	-23.43000031	34265	1
Verbenaceae	Stachytarpheta	Ubatuba	cayennensis	Stachytarpheta cayennensis	-45.06999969	-23.43000031	34265	1
Verbenaceae	Stachytarpheta	Ubatuba	cayennensis	Stachytarpheta cayennensis	-45.06999969	-23.43000031	34265	1
Fabaceae	Zornia	Ubatuba	latifolia	Zornia latifolia	-45.06999969	-23.43000031	34265	1
Myrtaceae	Myrcia	Ubatuba	ilheosensis	Myrcia ilheosensis	-45.06999969	-23.43000031	34265	1
Myrtaceae	Myrcia	Ubatuba	ilheosensis	Myrcia ilheosensis	-45.06999969	-23.43000031	34265	1
Cucurbitaceae	Melothria	Ubatuba	pendula	Melothria pendula	-45.06999969	-23.43000031	34265	1
Cucurbitaceae	Melothria	Ubatuba	pendula	Melothria pendula	-45.06999969	-23.43000031	34265	1
Fabaceae	Mucuna	Ubatuba	urens	Mucuna urens	-45.06999969	-23.43000031	34265	1
Onagraceae	Ludwigia	Ubatuba	leptocarpa	Ludwigia leptocarpa	-45.06999969	-23.43000031	34265	1
Piperaceae	Piper	Ubatuba	glabratum	Piper glabratum	-45.06999969	-23.43000031	34265	1
Fabaceae	Chamaecrista	Ubatuba	desvauxii	Chamaecrista desvauxii	-45.06999969	-23.43000031	34265	1
Xyridaceae	Xyris	Ubatuba	jupicai	Xyris jupicai	-45.06999969	-23.43000031	34265	1
Myrtaceae	Myrcia	Ubatuba	spectabilis	Myrcia spectabilis	-45.06999969	-23.43000031	34265	1
Fabaceae	Chamaecrista	Ubatuba	desvauxii	Chamaecrista desvauxii	-45.06999969	-23.43000031	34265	1
Myrtaceae	Myrciaria	Ubatuba	floribunda	Myrciaria floribunda	-45.06999969	-23.43000031	34265	1
Rhizophoraceae	Rhizophora	Ubatuba	mangle	Rhizophora mangle	-45.06999969	-23.43000031	34265	1
Clethraceae	Clethra	Ubatuba	scabra	Clethra scabra	-45.06999969	-23.43000031	34265	1
Nyctaginaceae	Guapira	Ubatuba	opposita	Guapira opposita	-45.06999969	-23.43000031	34265	1
Malpighiaceae	Stigmaphyllon	Ubatuba	arenicola	Stigmaphyllon arenicola	-45.06999969	-23.43000031	34265	1
Rubiaceae	Rudgea	Ubatuba	vellerea	Rudgea vellerea	-45.06999969	-23.43000031	34265	1
Malpighiaceae	Stigmaphyllon	Ubatuba	arenicola	Stigmaphyllon arenicola	-45.06999969	-23.43000031	34265	1
Rubiaceae	Rudgea	Ubatuba	vellerea	Rudgea vellerea	-45.06999969	-23.43000031	34265	1
Rubiaceae	Rustia	Ubatuba	formosa	Rustia formosa	-45.06999969	-23.43000031	34265	1
Malpighiaceae	Stigmaphyllon	Ubatuba	ciliatum	Stigmaphyllon ciliatum	-45.06999969	-23.43000031	34265	1
Apocynaceae	Prestonia	Ubatuba	dusenii	Prestonia dusenii	-45.06999969	-23.43000031	34265	1
Fabaceae	Erythrina	Ubatuba	speciosa	Erythrina speciosa	-45.06999969	-23.43000031	34265	1
Cactaceae	Rhipsalis	Ubatuba	pachyptera	Rhipsalis pachyptera	-45.06999969	-23.43000031	34265	1
Apiaceae	Apium	Ubatuba	sellowianum	Apium sellowianum	-45.06999969	-23.43000031	34265	1
Poaceae	Paspalum	Ubatuba	notatum	Paspalum notatum	-45.06999969	-23.43000031	34265	1
Myrtaceae	Psidium	Ubatuba	cattleyanum	Psidium cattleyanum	-45.06999969	-23.43000031	34265	1
Myrtaceae	Psidium	Ubatuba	cattleyanum	Psidium cattleyanum	-45.06999969	-23.43000031	34265	1
Fabaceae	Crotalaria	Ubatuba	pallida	Crotalaria pallida	-45.06999969	-23.43000031	34265	1
Urticaceae	Coussapoa	Ubatuba	microcarpa	Coussapoa microcarpa	-45.06999969	-23.43000031	34265	1
Cactaceae	Rhipsalis	Ubatuba	clavata	Rhipsalis clavata	-45.06999969	-23.43000031	34265	1
Cyperaceae	Scleria	Ubatuba	latifolia	Scleria latifolia	-45.06999969	-23.43000031	34265	1
Myrtaceae	Psidium	Ubatuba	cattleyanum	Psidium cattleyanum	-45.06999969	-23.43000031	34265	1
Nyctaginaceae	Guapira	Ubatuba	opposita	Guapira opposita	-45.06999969	-23.43000031	34265	1
Fabaceae	Crotalaria	Ubatuba	pallida	Crotalaria pallida	-45.06999969	-23.43000031	34265	1
Nyctaginaceae	Guapira	Ubatuba	opposita	Guapira opposita	-45.06999969	-23.43000031	34265	1
Fabaceae	Canavalia	Ubatuba	rosea	Canavalia rosea	-45.06999969	-23.43000031	34265	1
Onagraceae	Ludwigia	Ubatuba	octovalvis	Ludwigia octovalvis	-45.06999969	-23.43000031	34265	1
Rubiaceae	Rustia	Ubatuba	formosa	Rustia formosa	-45.06999969	-23.43000031	34265	1
Fabaceae	Andira	Ubatuba	fraxinifolia	Andira fraxinifolia	-45.06999969	-23.43000031	34265	1
Fabaceae	Chamaecrista	Ubatuba	nictitans	Chamaecrista nictitans	-45.06999969	-23.43000031	34265	1
Fabaceae	Andira	Ubatuba	fraxinifolia	Andira fraxinifolia	-45.06999969	-23.43000031	34265	1
Fabaceae	Andira	Ubatuba	fraxinifolia	Andira fraxinifolia	-45.06999969	-23.43000031	34265	1
Myrtaceae	Myrcia	Ubatuba	racemosa	Myrcia racemosa	-45.06999969	-23.43000031	34265	1
Melastomataceae	Ossaea	Ubatuba	amygdaloides	Ossaea amygdaloides	-45.06999969	-23.43000031	34265	1
Myrtaceae	Myrcia	Ubatuba	ilheosensis	Myrcia ilheosensis	-45.06999969	-23.43000031	34265	1
Dilleniaceae	Davilla	Ubatuba	rugosa	Davilla rugosa	-45.06999969	-23.43000031	34265	1
Verbenaceae	Lantana	Ubatuba	camara	Lantana camara	-45.06999969	-23.43000031	34265	1
Nyctaginaceae	Guapira	Ubatuba	opposita	Guapira opposita	-45.06999969	-23.43000031	34265	1
Nyctaginaceae	Guapira	Ubatuba	opposita	Guapira opposita	-45.06999969	-23.43000031	34265	1
Nyctaginaceae	Guapira	Ubatuba	opposita	Guapira opposita	-45.06999969	-23.43000031	34265	1
Nyctaginaceae	Guapira	Ubatuba	opposita	Guapira opposita	-45.06999969	-23.43000031	34265	1
Nyctaginaceae	Guapira	Ubatuba	opposita	Guapira opposita	-45.06999969	-23.43000031	34265	1
Sapotaceae	Pouteria	Ubatuba	psammophila	Pouteria psammophila	-45.06999969	-23.43000031	34265	1
Dilleniaceae	Davilla	Ubatuba	rugosa	Davilla rugosa	-45.06999969	-23.43000031	34265	1
Fabaceae	Chamaecrista	Ubatuba	nictitans	Chamaecrista nictitans	-45.06999969	-23.43000031	34265	1
Fabaceae	Chamaecrista	Ubatuba	nictitans	Chamaecrista nictitans	-45.06999969	-23.43000031	34265	1
Melastomataceae	Huberia	Ubatuba	ovalifolia	Huberia ovalifolia	-45.06999969	-23.43000031	34265	1
Fabaceae	Dalbergia	Ubatuba	frutescens	Dalbergia frutescens	-45.06999969	-23.43000031	34265	1
Fabaceae	Centrosema	Ubatuba	virginianum	Centrosema virginianum	-45.06999969	-23.43000031	34265	1
Urticaceae	Coussapoa	Ubatuba	microcarpa	Coussapoa microcarpa	-45.06999969	-23.43000031	34265	1
Begoniaceae	Begonia	Ubatuba	hirtella	Begonia hirtella	-45.06999969	-23.43000031	34265	1
Myrtaceae	Eugenia	Ubatuba	fusca	Eugenia fusca	-45.06999969	-23.43000031	34265	1
Fabaceae	Inga	Ubatuba	edulis	Inga edulis	-45.06999969	-23.43000031	34265	1
Verbenaceae	Lantana	Ubatuba	undulata	Lantana undulata	-45.06999969	-23.43000031	34265	1
Myrtaceae	Eugenia	Ubatuba	fusca	Eugenia fusca	-45.06999969	-23.43000031	34265	1
Verbenaceae	Lantana	Ubatuba	undulata	Lantana undulata	-45.06999969	-23.43000031	34265	1
Asteraceae	Baccharis	Ubatuba	singularis	Baccharis singularis	-45.06999969	-23.43000031	34265	1
Asteraceae	Baccharis	Ubatuba	singularis	Baccharis singularis	-45.06999969	-23.43000031	34265	1
Fabaceae	Dalbergia	Ubatuba	frutescens	Dalbergia frutescens	-45.06999969	-23.43000031	34265	1
Asteraceae	Baccharis	Ubatuba	singularis	Baccharis singularis	-45.06999969	-23.43000031	34265	1
Sapindaceae	Cupania	Ubatuba	oblongifolia	Cupania oblongifolia	-45.06999969	-23.43000031	34265	1
Smilacaceae	Smilax	Ubatuba	elastica	Smilax elastica	-45.06999969	-23.43000031	34265	1
Myrtaceae	Myrcia	Ubatuba	racemosa	Myrcia racemosa	-45.06999969	-23.43000031	34265	1
Rubiaceae	Rudgea	Ubatuba	recurva	Rudgea recurva	-45.06999969	-23.43000031	34265	1
Smilacaceae	Smilax	Ubatuba	elastica	Smilax elastica	-45.06999969	-23.43000031	34265	1
Solanaceae	Athenaea	Ubatuba	picta	Athenaea picta	-45.06999969	-23.43000031	34265	1
Smilacaceae	Smilax	Ubatuba	elastica	Smilax elastica	-45.06999969	-23.43000031	34265	1
Myrtaceae	Eugenia	Ubatuba	mosenii	Eugenia mosenii	-45.06999969	-23.43000031	34265	1
Melastomataceae	Miconia	Ubatuba	prasina	Miconia prasina	-45.06999969	-23.43000031	34265	1
Urticaceae	Pourouma	Ubatuba	guianensis	Pourouma guianensis	-45.06999969	-23.43000031	34265	1
Vitaceae	Cissus	Ubatuba	verticillata	Cissus verticillata	-45.06999969	-23.43000031	34265	1
Euphorbiaceae	Alchornea	Ubatuba	triplinervia	Alchornea triplinervia	-45.06999969	-23.43000031	34265	1
Melastomataceae	Miconia	Ubatuba	prasina	Miconia prasina	-45.06999969	-23.43000031	34265	1
Amaranthaceae	Blutaparon	Ubatuba	portulacoides	Blutaparon portulacoides	-45.06999969	-23.43000031	34265	1
Poaceae	Lasiacis	Ubatuba	ligulata	Lasiacis ligulata	-45.06999969	-23.43000031	34265	1
Vitaceae	Cissus	Ubatuba	verticillata	Cissus verticillata	-45.06999969	-23.43000031	34265	1
Melastomataceae	Miconia	Ubatuba	prasina	Miconia prasina	-45.06999969	-23.43000031	34265	1
Euphorbiaceae	Alchornea	Ubatuba	triplinervia	Alchornea triplinervia	-45.06999969	-23.43000031	34265	1
Melastomataceae	Miconia	Ubatuba	albicans	Miconia albicans	-45.06999969	-23.43000031	34265	1
Rubiaceae	Rudgea	Ubatuba	minor	Rudgea minor	-45.06999969	-23.43000031	34265	1
Polypodiaceae	Microgramma	Ubatuba	geminata	Microgramma geminata	-45.06999969	-23.43000031	34265	1
Urticaceae	Pourouma	Ubatuba	guianensis	Pourouma guianensis	-45.06999969	-23.43000031	34265	1
Myrtaceae	Eugenia	Ubatuba	brasiliensis	Eugenia brasiliensis	-45.06999969	-23.43000031	34265	1
Polygonaceae	Coccoloba	Ubatuba	declinata	Coccoloba declinata	-45.06999969	-23.43000031	34265	1
Melastomataceae	Miconia	Ubatuba	holosericea	Miconia holosericea	-45.06999969	-23.43000031	34265	1
Euphorbiaceae	Alchornea	Ubatuba	triplinervia	Alchornea triplinervia	-45.06999969	-23.43000031	34265	1
Euphorbiaceae	Croton	Ubatuba	lundianus	Croton lundianus	-45.06999969	-23.43000031	34265	1
Bromeliaceae	Nidularium	Ubatuba	innocentii	Nidularium innocentii	-45.06999969	-23.43000031	34265	1
Anacardiaceae	Anacardium	Ubatuba	occidentale	Anacardium occidentale	-45.06999969	-23.43000031	34265	1
Fabaceae	Clitoria	Ubatuba	laurifolia	Clitoria laurifolia	-45.06999969	-23.43000031	34265	1
Lauraceae	Nectandra	Ubatuba	oppositifolia	Nectandra oppositifolia	-45.06999969	-23.43000031	34265	1
Lauraceae	Nectandra	Ubatuba	oppositifolia	Nectandra oppositifolia	-45.06999969	-23.43000031	34265	1
Fabaceae	Clitoria	Ubatuba	laurifolia	Clitoria laurifolia	-45.06999969	-23.43000031	34265	1
Bromeliaceae	Nidularium	Ubatuba	procerum	Nidularium procerum	-45.06999969	-23.43000031	34265	1
Convolvulaceae	Ipomoea	Ubatuba	pes-caprae	Ipomoea pes-caprae	-45.06999969	-23.43000031	34265	1
Clusiaceae	Garcinia	Ubatuba	gardneriana	Garcinia gardneriana	-45.06999969	-23.43000031	34265	1
Anacardiaceae	Anacardium	Ubatuba	occidentale	Anacardium occidentale	-45.06999969	-23.43000031	34265	1
Moraceae	Ficus	Ubatuba	luschnathiana	Ficus luschnathiana	-45.06999969	-23.43000031	34265	1
Clusiaceae	Garcinia	Ubatuba	gardneriana	Garcinia gardneriana	-45.06999969	-23.43000031	34265	1
Clusiaceae	Garcinia	Ubatuba	gardneriana	Garcinia gardneriana	-45.06999969	-23.43000031	34265	1
Piperaceae	Piper	Ubatuba	umbellatum	Piper umbellatum	-45.06999969	-23.43000031	34265	1
Fabaceae	Clitoria	Ubatuba	falcata	Clitoria falcata	-45.06999969	-23.43000031	34265	1
Linderniaceae	Torenia	Ubatuba	thouarsii	Torenia thouarsii	-45.06999969	-23.43000031	34265	1
Convolvulaceae	Ipomoea	Ubatuba	philomega	Ipomoea philomega	-45.06999969	-23.43000031	34265	1
Myrtaceae	Myrcia	Ubatuba	spectabilis	Myrcia spectabilis	-45.06999969	-23.43000031	34265	1
Araliaceae	Hydrocotyle	Ubatuba	bonariensis	Hydrocotyle bonariensis	-45.06999969	-23.43000031	34265	1
Ebenaceae	Diospyros	Ubatuba	brasiliensis	Diospyros brasiliensis	-45.06999969	-23.43000031	34265	1
Rubiaceae	Psychotria	Ubatuba	cupularis	Psychotria cupularis	-45.06999969	-23.43000031	34265	1
Araliaceae	Hydrocotyle	Ubatuba	leucocephala	Hydrocotyle leucocephala	-45.06999969	-23.43000031	34265	1
Celastraceae	Elachyptera	Ubatuba	micrantha	Elachyptera micrantha	-45.06999969	-23.43000031	34265	1
Clusiaceae	Garcinia	Ubatuba	gardneriana	Garcinia gardneriana	-45.06999969	-23.43000031	34265	1
Celastraceae	Elachyptera	Ubatuba	micrantha	Elachyptera micrantha	-45.06999969	-23.43000031	34265	1
Bromeliaceae	Tillandsia	Ubatuba	usneoides	Tillandsia usneoides	-45.06999969	-23.43000031	34265	1
Dilleniaceae	Davilla	Ubatuba	rugosa	Davilla rugosa	-45.06999969	-23.43000031	34265	1
Rubiaceae	Psychotria	Ubatuba	fluminensis	Psychotria fluminensis	-45.06999969	-23.43000031	34265	1
Rubiaceae	Psychotria	Ubatuba	fluminensis	Psychotria fluminensis	-45.06999969	-23.43000031	34265	1
Rubiaceae	Psychotria	Ubatuba	fluminensis	Psychotria fluminensis	-45.06999969	-23.43000031	34265	1
Rubiaceae	Psychotria	Ubatuba	fluminensis	Psychotria fluminensis	-45.06999969	-23.43000031	34265	1
Rubiaceae	Psychotria	Ubatuba	fluminensis	Psychotria fluminensis	-45.06999969	-23.43000031	34265	1
Fabaceae	Senna	Ubatuba	pendula	Senna pendula	-45.06999969	-23.43000031	34265	1
Fabaceae	Senna	Ubatuba	pendula	Senna pendula	-45.06999969	-23.43000031	34265	1
Clusiaceae	Clusia	Ubatuba	criuva	Clusia criuva	-45.06999969	-23.43000031	34265	1
Aquifoliaceae	Ilex	Ubatuba	theezans	Ilex theezans	-45.06999969	-23.43000031	34265	1
Bromeliaceae	Tillandsia	Ubatuba	stricta	Tillandsia stricta	-45.06999969	-23.43000031	34265	1
Bromeliaceae	Tillandsia	Ubatuba	stricta	Tillandsia stricta	-45.06999969	-23.43000031	34265	1
Bromeliaceae	Tillandsia	Ubatuba	stricta	Tillandsia stricta	-45.06999969	-23.43000031	34265	1
Hypericaceae	Hypericum	Ubatuba	brasiliense	Hypericum brasiliense	-45.06999969	-23.43000031	34265	1
Myrtaceae	Eugenia	Ubatuba	excelsa	Eugenia excelsa	-45.06999969	-23.43000031	34265	1
Bromeliaceae	Tillandsia	Ubatuba	gardneri	Tillandsia gardneri	-45.06999969	-23.43000031	34265	1
Fabaceae	Senna	Ubatuba	pendula	Senna pendula	-45.06999969	-23.43000031	34265	1
Fabaceae	Senna	Ubatuba	pendula	Senna pendula	-45.06999969	-23.43000031	34265	1
Fabaceae	Senna	Ubatuba	pendula	Senna pendula	-45.06999969	-23.43000031	34265	1
Elaeocarpaceae	Sloanea	Ubatuba	guianensis	Sloanea guianensis	-45.06999969	-23.43000031	34265	1
Asteraceae	Tilesia	Ubatuba	baccata	Tilesia baccata	-45.06999969	-23.43000031	34265	1
Clusiaceae	Clusia	Ubatuba	lanceolata	Clusia lanceolata	-45.06999969	-23.43000031	34265	1
Peraceae	Pera	Ubatuba	glabrata	Pera glabrata	-45.06999969	-23.43000031	34265	1
Aquifoliaceae	Ilex	Ubatuba	integerrima	Ilex integerrima	-45.06999969	-23.43000031	34265	1
Lauraceae	Licaria	Ubatuba	armeniaca	Licaria armeniaca	-45.06999969	-23.43000031	34265	1
Convolvulaceae	Ipomoea	Ubatuba	tiliacea	Ipomoea tiliacea	-45.06999969	-23.43000031	34265	1
Malvaceae	Quararibea	Ubatuba	turbinata	Quararibea turbinata	-45.06999969	-23.43000031	34265	1
Rubiaceae	Alseis	Ubatuba	floribunda	Alseis floribunda	-45.06999969	-23.43000031	34265	1
Myrtaceae	Myrciaria	Ubatuba	floribunda	Myrciaria floribunda	-45.06999969	-23.43000031	34265	1
Fabaceae	Macroptilium	Ubatuba	atropurpureum	Macroptilium atropurpureum	-45.06999969	-23.43000031	34265	1
Bromeliaceae	Canistropsis	Ubatuba	burchellii	Canistropsis burchellii	-45.06999969	-23.43000031	34265	1
Clusiaceae	Clusia	Ubatuba	lanceolata	Clusia lanceolata	-45.06999969	-23.43000031	34265	1
Picramniaceae	Picramnia	Ubatuba	glazioviana	Picramnia glazioviana	-45.06999969	-23.43000031	34265	1
Poaceae	Panicum	Ubatuba	rudgei	Panicum rudgei	-45.06999969	-23.43000031	34265	1
Rubiaceae	Rudgea	Ubatuba	jasminoides	Rudgea jasminoides	-45.06999969	-23.43000031	34265	1
Clusiaceae	Clusia	Ubatuba	lanceolata	Clusia lanceolata	-45.06999969	-23.43000031	34265	1
Myrtaceae	Eugenia	Ubatuba	brasiliensis	Eugenia brasiliensis	-45.06999969	-23.43000031	34265	1
Asteraceae	Conyza	Ubatuba	canadensis	Conyza canadensis	-45.06999969	-23.43000031	34265	1
Celastraceae	Salacia	Ubatuba	mosenii	Salacia mosenii	-45.06999969	-23.43000031	34265	1
Calophyllaceae	Calophyllum	Ubatuba	brasiliense	Calophyllum brasiliense	-45.06999969	-23.43000031	34265	1
Clusiaceae	Clusia	Ubatuba	criuva	Clusia criuva	-45.06999969	-23.43000031	34265	1
Peraceae	Pera	Ubatuba	glabrata	Pera glabrata	-45.06999969	-23.43000031	34265	1
Rubiaceae	Psychotria	Ubatuba	nuda	Psychotria nuda	-45.06999969	-23.43000031	34265	1
Urticaceae	Pilea	Ubatuba	pubescens	Pilea pubescens	-45.06999969	-23.43000031	34265	1
Sapindaceae	Allophylus	Ubatuba	petiolulatus	Allophylus petiolulatus	-45.06999969	-23.43000031	34265	1
Passifloraceae	Passiflora	Ubatuba	mucronata	Passiflora mucronata	-45.06999969	-23.43000031	34265	1
Rubiaceae	Psychotria	Ubatuba	nuda	Psychotria nuda	-45.06999969	-23.43000031	34265	1
Bignoniaceae	Fridericia	Ubatuba	rego	Fridericia rego	-45.06999969	-23.43000031	34265	1
Rubiaceae	Psychotria	Ubatuba	nuda	Psychotria nuda	-45.06999969	-23.43000031	34265	1
Myrtaceae	Myrcia	Ubatuba	spectabilis	Myrcia spectabilis	-45.06999969	-23.43000031	34265	1
Rubiaceae	Psychotria	Ubatuba	nuda	Psychotria nuda	-45.06999969	-23.43000031	34265	1
Rubiaceae	Psychotria	Ubatuba	nuda	Psychotria nuda	-45.06999969	-23.43000031	34265	1
Rubiaceae	Psychotria	Ubatuba	nuda	Psychotria nuda	-45.06999969	-23.43000031	34265	1
Peraceae	Pera	Ubatuba	glabrata	Pera glabrata	-45.06999969	-23.43000031	34265	1
Apocynaceae	Asclepias	Ubatuba	curassavica	Asclepias curassavica	-45.06999969	-23.43000031	34265	1
Asteraceae	Mutisia	Ubatuba	speciosa	Mutisia speciosa	-45.06999969	-23.43000031	34265	1
Aristolochiaceae	Aristolochia	Ubatuba	trilobata	Aristolochia trilobata	-45.06999969	-23.43000031	34265	1
Asteraceae	Mutisia	Ubatuba	speciosa	Mutisia speciosa	-45.06999969	-23.43000031	34265	1
Melastomataceae	Leandra	Ubatuba	melastomoides	Leandra melastomoides	-45.06999969	-23.43000031	34265	1
Erythroxylaceae	Erythroxylum	Ubatuba	pulchrum	Erythroxylum pulchrum	-45.06999969	-23.43000031	34265	1
Rubiaceae	Chiococca	Ubatuba	alba	Chiococca alba	-45.06999969	-23.43000031	34265	1
Rubiaceae	Chiococca	Ubatuba	alba	Chiococca alba	-45.06999969	-23.43000031	34265	1
Solanaceae	Solanum	Ubatuba	pseudoquina	Solanum pseudoquina	-45.06999969	-23.43000031	34265	1
Solanaceae	Solanum	Ubatuba	pseudoquina	Solanum pseudoquina	-45.06999969	-23.43000031	34265	1
Orchidaceae	Epidendrum	Ubatuba	fulgens	Epidendrum fulgens	-45.06999969	-23.43000031	34265	1
Orchidaceae	Epidendrum	Ubatuba	fulgens	Epidendrum fulgens	-45.06999969	-23.43000031	34265	1
Erythroxylaceae	Erythroxylum	Ubatuba	pulchrum	Erythroxylum pulchrum	-45.06999969	-23.43000031	34265	1
Myrtaceae	Myrcia	Ubatuba	pubipetala	Myrcia pubipetala	-45.06999969	-23.43000031	34265	1
Calophyllaceae	Kielmeyera	Ubatuba	decipiens	Kielmeyera decipiens	-45.06999969	-23.43000031	34265	1
Fabaceae	Desmodium	Ubatuba	adscendens	Desmodium adscendens	-45.06999969	-23.43000031	34265	1
Myrtaceae	Myrcia	Ubatuba	spectabilis	Myrcia spectabilis	-45.06999969	-23.43000031	34265	1
Myrtaceae	Myrcia	Ubatuba	spectabilis	Myrcia spectabilis	-45.06999969	-23.43000031	34265	1
Rubiaceae	Chiococca	Ubatuba	alba	Chiococca alba	-45.06999969	-23.43000031	34265	1
Salicaceae	Casearia	Ubatuba	sylvestris	Casearia sylvestris	-45.06999969	-23.43000031	34265	1
Rubiaceae	Chiococca	Ubatuba	alba	Chiococca alba	-45.06999969	-23.43000031	34265	1
Fabaceae	Sophora	Ubatuba	tomentosa	Sophora tomentosa	-45.06999969	-23.43000031	34265	1
Myrtaceae	Eugenia	Ubatuba	mosenii	Eugenia mosenii	-45.06999969	-23.43000031	34265	1
Fabaceae	Senegalia	Ubatuba	velutina	Senegalia velutina	-45.06999969	-23.43000031	34265	1
Zingiberaceae	Hedychium	Ubatuba	coronarium	Hedychium coronarium	-45.06999969	-23.43000031	34265	1
Rubiaceae	Borreria	Ubatuba	alata	Borreria alata	-45.06999969	-23.43000031	34265	1
Fabaceae	Vigna	Ubatuba	longifolia	Vigna longifolia	-45.06999969	-23.43000031	34265	1
Annonaceae	Annona	Ubatuba	glabra	Annona glabra	-45.06999969	-23.43000031	34265	1
Myrtaceae	Myrcia	Ubatuba	pubipetala	Myrcia pubipetala	-45.06999969	-23.43000031	34265	1
Ochnaceae	Sauvagesia	Ubatuba	erecta	Sauvagesia erecta	-45.06999969	-23.43000031	34265	1
Acanthaceae	Avicennia	Ubatuba	schaueriana	Avicennia schaueriana	-45.06999969	-23.43000031	34265	1
Polygalaceae	Polygala	Ubatuba	cyparissias	Polygala cyparissias	-45.06999969	-23.43000031	34265	1
Myrtaceae	Eugenia	Ubatuba	monosperma	Eugenia monosperma	-45.06999969	-23.43000031	34265	1
Myrtaceae	Eugenia	Ubatuba	speciosa	Eugenia speciosa	-45.06999969	-23.43000031	34265	1
Clusiaceae	Clusia	Ubatuba	criuva	Clusia criuva	-45.06999969	-23.43000031	34265	1
Euphorbiaceae	Mabea	Ubatuba	piriri	Mabea piriri	-45.06999969	-23.43000031	34265	1
Myrtaceae	Eugenia	Ubatuba	uniflora	Eugenia uniflora	-45.06999969	-23.43000031	34265	1
Rubiaceae	Borreria	Ubatuba	verticillata	Borreria verticillata	-45.06999969	-23.43000031	34265	1
Bignoniaceae	Handroanthus	Ubatuba	chrysotrichus	Handroanthus chrysotrichus	-45.06999969	-23.43000031	34265	1
Rubiaceae	Chiococca	Ubatuba	alba	Chiococca alba	-45.06999969	-23.43000031	34265	1
Alstroemeriaceae	Bomarea	Ubatuba	edulis	Bomarea edulis	-45.06999969	-23.43000031	34265	1
Myrtaceae	Myrcia	Ubatuba	spectabilis	Myrcia spectabilis	-45.06999969	-23.43000031	34265	1
Apiaceae	Apium	Ubatuba	sellowianum	Apium sellowianum	-45.06999969	-23.43000031	34265	1
Myrtaceae	Myrciaria	Ubatuba	floribunda	Myrciaria floribunda	-45.06999969	-23.43000031	34265	1
Rubiaceae	Borreria	Ubatuba	alata	Borreria alata	-45.06999969	-23.43000031	34265	1
Rubiaceae	Coussarea	Ubatuba	accedens	Coussarea accedens	-45.06999969	-23.43000031	34265	1
Sapindaceae	Allophylus	Ubatuba	petiolulatus	Allophylus petiolulatus	-45.06999969	-23.43000031	34265	1
Santalaceae	Phoradendron	Ubatuba	crassifolium	Phoradendron crassifolium	-45.06999969	-23.43000031	34265	1
Rubiaceae	Rudgea	Ubatuba	jasminoides	Rudgea jasminoides	-45.06999969	-23.43000031	34265	1
Campanulaceae	Centropogon	Ubatuba	cornutus	Centropogon cornutus	-45.06999969	-23.43000031	34265	1
Sapindaceae	Paullinia	Ubatuba	micrantha	Paullinia micrantha	-45.06999969	-23.43000031	34265	1
Urticaceae	Urera	Ubatuba	caracasana	Urera caracasana	-45.06999969	-23.43000031	34265	1
Rubiaceae	Hillia	Ubatuba	parasitica	Hillia parasitica	-45.06999969	-23.43000031	34265	1
Sapotaceae	Mimusops	Ubatuba	coriacea	Mimusops coriacea	-45.06999969	-23.43000031	34265	1
Bromeliaceae	Quesnelia	Ubatuba	arvensis	Quesnelia arvensis	-45.06999969	-23.43000031	34265	1
Bromeliaceae	Canistropsis	Ubatuba	seidelii	Canistropsis seidelii	-45.06999969	-23.43000031	34265	1
Pentaphylacaceae	Ternstroemia	Ubatuba	brasiliensis	Ternstroemia brasiliensis	-45.06999969	-23.43000031	34265	1
Violaceae	Anchietea	Ubatuba	pyrifolia	Anchietea pyrifolia	-45.06999969	-23.43000031	34265	1
Violaceae	Anchietea	Ubatuba	pyrifolia	Anchietea pyrifolia	-45.06999969	-23.43000031	34265	1
Violaceae	Anchietea	Ubatuba	pyrifolia	Anchietea pyrifolia	-45.06999969	-23.43000031	34265	1
Anacardiaceae	Schinus	Ubatuba	terebinthifolia	Schinus terebinthifolia	-45.06999969	-23.43000031	34265	1
Asteraceae	Achyrocline	Ubatuba	satureioides	Achyrocline satureioides	-45.06999969	-23.43000031	34265	1
Asteraceae	Achyrocline	Ubatuba	satureioides	Achyrocline satureioides	-45.06999969	-23.43000031	34265	1
Bignoniaceae	Cuspidaria	Ubatuba	octoptera	Cuspidaria octoptera	-45.06999969	-23.43000031	34265	1
Fabaceae	Machaerium	Ubatuba	nyctitans	Machaerium nyctitans	-45.06999969	-23.43000031	34265	1
Rubiaceae	Borreria	Ubatuba	verticillata	Borreria verticillata	-45.06999969	-23.43000031	34265	1
Erythroxylaceae	Erythroxylum	Ubatuba	pulchrum	Erythroxylum pulchrum	-45.06999969	-23.43000031	34265	1
Erythroxylaceae	Erythroxylum	Ubatuba	pulchrum	Erythroxylum pulchrum	-45.06999969	-23.43000031	34265	1
Myrtaceae	Eugenia	Ubatuba	stigmatosa	Eugenia stigmatosa	-45.06999969	-23.43000031	34265	1
Solanaceae	Cestrum	Ubatuba	schlechtendalii	Cestrum schlechtendalii	-45.06999969	-23.43000031	34265	1
Convolvulaceae	Ipomoea	Ubatuba	cairica	Ipomoea cairica	-45.06999969	-23.43000031	34265	1
Euphorbiaceae	Alchornea	Ubatuba	glandulosa	Alchornea glandulosa	-45.06999969	-23.43000031	34265	1
Euphorbiaceae	Alchornea	Ubatuba	triplinervia	Alchornea triplinervia	-45.06999969	-23.43000031	34265	1
Lauraceae	Nectandra	Ubatuba	oppositifolia	Nectandra oppositifolia	-45.06999969	-23.43000031	34265	1
Rubiaceae	Psychotria	Ubatuba	fluminensis	Psychotria fluminensis	-45.06999969	-23.43000031	34265	1
Clusiaceae	Clusia	Ubatuba	criuva	Clusia criuva	-45.06999969	-23.43000031	34265	1
Rubiaceae	Psychotria	Ubatuba	fluminensis	Psychotria fluminensis	-45.06999969	-23.43000031	34265	1
Rubiaceae	Psychotria	Ubatuba	fluminensis	Psychotria fluminensis	-45.06999969	-23.43000031	34265	1
Rubiaceae	Psychotria	Ubatuba	fluminensis	Psychotria fluminensis	-45.06999969	-23.43000031	34265	1
Asteraceae	Tilesia	Ubatuba	baccata	Tilesia baccata	-45.06999969	-23.43000031	34265	1
Fabaceae	Machaerium	Ubatuba	nyctitans	Machaerium nyctitans	-45.06999969	-23.43000031	34265	1
Clusiaceae	Clusia	Ubatuba	criuva	Clusia criuva	-45.06999969	-23.43000031	34265	1
Rubiaceae	Psychotria	Ubatuba	leiocarpa	Psychotria leiocarpa	-45.06999969	-23.43000031	34265	1
Rubiaceae	Psychotria	Ubatuba	leiocarpa	Psychotria leiocarpa	-45.06999969	-23.43000031	34265	1
Rubiaceae	Psychotria	Ubatuba	leiocarpa	Psychotria leiocarpa	-45.06999969	-23.43000031	34265	1
Rubiaceae	Psychotria	Ubatuba	leiocarpa	Psychotria leiocarpa	-45.06999969	-23.43000031	34265	1
Rubiaceae	Psychotria	Ubatuba	leiocarpa	Psychotria leiocarpa	-45.06999969	-23.43000031	34265	1
Rubiaceae	Psychotria	Ubatuba	nuda	Psychotria nuda	-45.06999969	-23.43000031	34265	1
Sapindaceae	Paullinia	Ubatuba	micrantha	Paullinia micrantha	-45.06999969	-23.43000031	34265	1
Sapindaceae	Paullinia	Ubatuba	micrantha	Paullinia micrantha	-45.06999969	-23.43000031	34265	1
Sapindaceae	Allophylus	Ubatuba	petiolulatus	Allophylus petiolulatus	-45.06999969	-23.43000031	34265	1
Peraceae	Pera	Ubatuba	glabrata	Pera glabrata	-45.06999969	-23.43000031	34265	1
Peraceae	Pera	Ubatuba	glabrata	Pera glabrata	-45.06999969	-23.43000031	34265	1
Peraceae	Pera	Ubatuba	glabrata	Pera glabrata	-45.06999969	-23.43000031	34265	1
Peraceae	Pera	Ubatuba	glabrata	Pera glabrata	-45.06999969	-23.43000031	34265	1
Peraceae	Pera	Ubatuba	glabrata	Pera glabrata	-45.06999969	-23.43000031	34265	1
Peraceae	Pera	Ubatuba	glabrata	Pera glabrata	-45.06999969	-23.43000031	34265	1
Peraceae	Pera	Ubatuba	glabrata	Pera glabrata	-45.06999969	-23.43000031	34265	1
Peraceae	Pera	Ubatuba	glabrata	Pera glabrata	-45.06999969	-23.43000031	34265	1
Peraceae	Pera	Ubatuba	glabrata	Pera glabrata	-45.06999969	-23.43000031	34265	1
Cucurbitaceae	Cayaponia	Ubatuba	tayuya	Cayaponia tayuya	-45.06999969	-23.43000031	34265	1
Fabaceae	Mucuna	Ubatuba	urens	Mucuna urens	-45.06999969	-23.43000031	34265	1
Alstroemeriaceae	Bomarea	Ubatuba	edulis	Bomarea edulis	-45.06999969	-23.43000031	34265	1
Sapindaceae	Serjania	Ubatuba	caracasana	Serjania caracasana	-45.06999969	-23.43000031	34265	1
Sapindaceae	Serjania	Ubatuba	caracasana	Serjania caracasana	-45.06999969	-23.43000031	34265	1
Sapindaceae	Serjania	Ubatuba	communis	Serjania communis	-45.06999969	-23.43000031	34265	1
Fabaceae	Andira	Ubatuba	fraxinifolia	Andira fraxinifolia	-45.06999969	-23.43000031	34265	1
Fabaceae	Andira	Ubatuba	fraxinifolia	Andira fraxinifolia	-45.06999969	-23.43000031	34265	1
Nyctaginaceae	Guapira	Ubatuba	opposita	Guapira opposita	-45.06999969	-23.43000031	34265	1
Nyctaginaceae	Guapira	Ubatuba	opposita	Guapira opposita	-45.06999969	-23.43000031	34265	1
Nyctaginaceae	Guapira	Ubatuba	opposita	Guapira opposita	-45.06999969	-23.43000031	34265	1
Nyctaginaceae	Guapira	Ubatuba	opposita	Guapira opposita	-45.06999969	-23.43000031	34265	1
Nyctaginaceae	Guapira	Ubatuba	opposita	Guapira opposita	-45.06999969	-23.43000031	34265	1
Malpighiaceae	Stigmaphyllon	Ubatuba	tomentosum	Stigmaphyllon tomentosum	-45.06999969	-23.43000031	34265	1
Cactaceae	Rhipsalis	Ubatuba	floccosa	Rhipsalis floccosa	-45.06999969	-23.43000031	34265	1
Asteraceae	Eremanthus	Ubatuba	praetermissus	Eremanthus praetermissus	-45.06999969	-23.43000031	34265	1
Campanulaceae	Hippobroma	Ubatuba	longiflora	Hippobroma longiflora	-45.06999969	-23.43000031	34265	1
Rubiaceae	Chiococca	Ubatuba	alba	Chiococca alba	-45.06999969	-23.43000031	34265	1
Rubiaceae	Chiococca	Ubatuba	alba	Chiococca alba	-45.06999969	-23.43000031	34265	1
Piperaceae	Piper	Ubatuba	amplum	Piper amplum	-45.06999969	-23.43000031	34265	1
Asteraceae	Baccharis	Ubatuba	singularis	Baccharis singularis	-45.06999969	-23.43000031	34265	1
Myrtaceae	Eugenia	Ubatuba	brasiliensis	Eugenia brasiliensis	-45.06999969	-23.43000031	34265	1
Myrtaceae	Eugenia	Ubatuba	brasiliensis	Eugenia brasiliensis	-45.06999969	-23.43000031	34265	1
Dilleniaceae	Davilla	Ubatuba	rugosa	Davilla rugosa	-45.06999969	-23.43000031	34265	1
Dilleniaceae	Davilla	Ubatuba	rugosa	Davilla rugosa	-45.06999969	-23.43000031	34265	1
Dilleniaceae	Davilla	Ubatuba	rugosa	Davilla rugosa	-45.06999969	-23.43000031	34265	1
Violaceae	Anchietea	Ubatuba	pyrifolia	Anchietea pyrifolia	-45.06999969	-23.43000031	34265	1
Sapindaceae	Allophylus	Ubatuba	petiolulatus	Allophylus petiolulatus	-45.06999969	-23.43000031	34265	1
Sapindaceae	Allophylus	Ubatuba	petiolulatus	Allophylus petiolulatus	-45.06999969	-23.43000031	34265	1
Peraceae	Pera	Ubatuba	glabrata	Pera glabrata	-45.06999969	-23.43000031	34265	1
Fabaceae	Andira	Ubatuba	anthelmia	Andira anthelmia	-45.06999969	-23.43000031	34265	1
Sapindaceae	Cupania	Ubatuba	oblongifolia	Cupania oblongifolia	-45.06999969	-23.43000031	34265	1
Peraceae	Pera	Ubatuba	glabrata	Pera glabrata	-45.06999969	-23.43000031	34265	1
Myrtaceae	Myrcia	Ubatuba	brasiliensis	Myrcia brasiliensis	-45.06999969	-23.43000031	34265	1
Lauraceae	Nectandra	Ubatuba	oppositifolia	Nectandra oppositifolia	-45.06999969	-23.43000031	34265	1
Araceae	Philodendron	Ubatuba	martianum	Philodendron martianum	-45.06999969	-23.43000031	34265	1
Melastomataceae	Miconia	Ubatuba	prasina	Miconia prasina	-45.06999969	-23.43000031	34265	1
Rubiaceae	Alseis	Ubatuba	floribunda	Alseis floribunda	-45.06999969	-23.43000031	34265	1
Fabaceae	Canavalia	Ubatuba	rosea	Canavalia rosea	-45.06999969	-23.43000031	34265	1
Fabaceae	Andira	Ubatuba	fraxinifolia	Andira fraxinifolia	-45.06999969	-23.43000031	34265	1
Malpighiaceae	Heteropterys	Ubatuba	chrysophylla	Heteropterys chrysophylla	-45.06999969	-23.43000031	34265	1
Lauraceae	Nectandra	Ubatuba	oppositifolia	Nectandra oppositifolia	-45.06999969	-23.43000031	34265	1
Myrtaceae	Psidium	Ubatuba	cattleyanum	Psidium cattleyanum	-45.06999969	-23.43000031	34265	1
Anacardiaceae	Schinus	Ubatuba	terebinthifolia	Schinus terebinthifolia	-45.06999969	-23.43000031	34265	1
Asteraceae	Mutisia	Ubatuba	speciosa	Mutisia speciosa	-45.06999969	-23.43000031	34265	1
Loranthaceae	Psittacanthus	Ubatuba	dichroos	Psittacanthus dichroos	-45.06999969	-23.43000031	34265	1
Fabaceae	Indigofera	Ubatuba	suffruticosa	Indigofera suffruticosa	-45.06999969	-23.43000031	34265	1
Connaraceae	Connarus	Ubatuba	rostratus	Connarus rostratus	-45.06999969	-23.43000031	34265	1
Asteraceae	Baccharis	Ubatuba	reticularia	Baccharis reticularia	-45.06999969	-23.43000031	34265	1
Dilleniaceae	Davilla	Ubatuba	rugosa	Davilla rugosa	-45.06999969	-23.43000031	34265	1
Asteraceae	Erechtites	Ubatuba	valerianifolius	Erechtites valerianifolius	-45.06999969	-23.43000031	34265	1
Asteraceae	Baccharis	Ubatuba	microdonta	Baccharis microdonta	-45.06999969	-23.43000031	34265	1
Malpighiaceae	Stigmaphyllon	Ubatuba	ciliatum	Stigmaphyllon ciliatum	-45.06999969	-23.43000031	34265	1
Euphorbiaceae	Alchornea	Ubatuba	triplinervia	Alchornea triplinervia	-45.06999969	-23.43000031	34265	1
Euphorbiaceae	Alchornea	Ubatuba	triplinervia	Alchornea triplinervia	-45.06999969	-23.43000031	34265	1
Rubiaceae	Chiococca	Ubatuba	alba	Chiococca alba	-45.06999969	-23.43000031	34265	1
Araceae	Philodendron	Ubatuba	roseopetiolatum	Philodendron roseopetiolatum	-45.06999969	-23.43000031	34265	1
Poaceae	Sporobolus	Ubatuba	indicus	Sporobolus indicus	-45.06999969	-23.43000031	34265	1
Amaryllidaceae	Hippeastrum	Ubatuba	blossfeldiae	Hippeastrum blossfeldiae	-45.06999969	-23.43000031	34265	1
Urticaceae	Coussapoa	Ubatuba	microcarpa	Coussapoa microcarpa	-45.06999969	-23.43000031	34265	1
Urticaceae	Coussapoa	Ubatuba	microcarpa	Coussapoa microcarpa	-45.06999969	-23.43000031	34265	1
Araceae	Philodendron	Ubatuba	martianum	Philodendron martianum	-45.06999969	-23.43000031	34265	1
Cactaceae	Rhipsalis	Ubatuba	pachyptera	Rhipsalis pachyptera	-45.06999969	-23.43000031	34265	1
Urticaceae	Coussapoa	Ubatuba	microcarpa	Coussapoa microcarpa	-45.06999969	-23.43000031	34265	1
Clusiaceae	Clusia	Ubatuba	criuva	Clusia criuva	-45.06999969	-23.43000031	34265	1
Cyperaceae	Fimbristylis	Ubatuba	dichotoma	Fimbristylis dichotoma	-45.06999969	-23.43000031	34265	1
Fabaceae	Mimosa	Ubatuba	bimucronata	Mimosa bimucronata	-45.06999969	-23.43000031	34265	1
Rubiaceae	Psychotria	Ubatuba	carthagenensis	Psychotria carthagenensis	-45.06999969	-23.43000031	34265	1
Nyctaginaceae	Guapira	Ubatuba	opposita	Guapira opposita	-45.06999969	-23.43000031	34265	1
Verbenaceae	Lantana	Ubatuba	undulata	Lantana undulata	-45.06999969	-23.43000031	34265	1
Violaceae	Anchietea	Ubatuba	pyrifolia	Anchietea pyrifolia	-45.06999969	-23.43000031	34265	1
Violaceae	Anchietea	Ubatuba	pyrifolia	Anchietea pyrifolia	-45.06999969	-23.43000031	34265	1
Bromeliaceae	Canistropsis	Ubatuba	billbergioides	Canistropsis billbergioides	-44.837611	-23.338944	NA	1
Bromeliaceae	Canistropsis	Ubatuba	seidelii	Canistropsis seidelii	-45.079222	-23.382167	NA	1
Moraceae	Coussapoa	Ubatuba	microcarpa	Coussapoa microcarpa	-45.119722	-23.7275	NA	1
Moraceae	Coussapoa	Ubatuba	microcarpa	Coussapoa microcarpa	-45.119722	-23.7275	NA	1
Moraceae	Coussapoa	Ubatuba	microcarpa	Coussapoa microcarpa	-45.119722	-23.7275	NA	1
Moraceae	Ficus	Ubatuba	luschnathiana	Ficus luschnathiana	-45.119722	-23.7275	NA	1
Bromeliaceae	Nidularium	Ubatuba	innocentii	Nidularium innocentii	-45.079222	-23.382167	NA	1
Bromeliaceae	Quesnelia	Ubatuba	arvensis	Quesnelia arvensis	-44.926944	-23.348889	NA	1
Bromeliaceae	Canistropsis	Ubatuba	seidelii	Canistropsis seidelii	-45.06999969	-23.43000031	34265	1
Costaceae	Costus	Ubatuba	spiralis	Costus spiralis	-45.06999969	-23.43000031	34265	1
Convolvulaceae	Ipomoea	Ubatuba	philomega	Ipomoea philomega	-45.06999969	-23.43000031	34265	1
Melastomataceae	Ossaea	Ubatuba	amygdaloides	Ossaea amygdaloides	-45.06999969	-23.43000031	34265	1
Elaeocarpaceae	Sloanea	Ubatuba	guianensis	Sloanea guianensis	-45.06999969	-23.43000031	34265	1
Bromeliaceae	Neoregelia	Ubatuba	cruenta	Neoregelia cruenta	-45.06999969	-23.43000031	34265	1
Bromeliaceae	Aechmea	Ubatuba	pectinata	Aechmea pectinata	-45.06999969	-23.43000031	34265	1
Bromeliaceae	Neoregelia	Ubatuba	marmorata	Neoregelia marmorata	-45.06999969	-23.43000031	34265	1
Bromeliaceae	Catopsis	Ubatuba	berteroniana	Catopsis berteroniana	-45.06999969	-23.43000031	34265	1
Boraginaceae	Varronia	Ubatuba	curassavica	Varronia curassavica	NA	234.333	NA	1
Meliaceae	Trichilia	Ubatuba	lepidota	Trichilia lepidota	450.699	NA	NA	1
Myrtaceae	Myrcia	Ubatuba	spectabilis	Myrcia spectabilis	-45.06999969	-23.43000031	34265	1
Rubiaceae	Rustia	Ubatuba	formosa	Rustia formosa	-45.06999969	-23.43000031	34265	1
Rubiaceae	Coussarea	Ubatuba	accedens	Coussarea accedens	-45.06999969	-23.43000031	34265	1
Euphorbiaceae	Alchornea	Ubatuba	triplinervia	Alchornea triplinervia	-45.06999969	-23.43000031	34265	1
Passifloraceae	Passiflora	Ubatuba	edulis	Passiflora edulis	-45.06999969	-23.43000031	34265	1
Polypodiaceae	Campyloneurum	Ubatuba	rigidum	Campyloneurum rigidum	NA	NA	NA	1
Fabaceae	Clitoria	Ubatuba	laurifolia	Clitoria laurifolia	-44.68	-23.35	NA	1
Poaceae	Diandrolyra	Ubatuba	tatianae	Diandrolyra tatianae	-44.92	-23.37	NA	1
Lygodiaceae	Lygodium	Ubatuba	volubile	Lygodium volubile	NA	NA	NA	1
Polypodiaceae	Microgramma	Ubatuba	geminata	Microgramma geminata	NA	NA	NA	1
Polypodiaceae	Microgramma	Ubatuba	vacciniifolia	Microgramma vacciniifolia	-45.03533	-23.53519	NA	1
Primulaceae	Myrsine	Ubatuba	coriacea	Myrsine coriacea	-45	-23.5	NA	1
Lycopodiaceae	Palhinhaea	Ubatuba	cernua	Palhinhaea cernua	NA	NA	NA	1
Piperaceae	Piper	Ubatuba	gaudichaudianum	Piper gaudichaudianum	-45	-23.5	NA	1
Solanaceae	Solanum	Ubatuba	martii	Solanum martii	-44.9247	-23.3308	NA	1
Solanaceae	Solanum	Ubatuba	martii	Solanum martii	-44.8325	-23.3328	NA	1
Solanaceae	Solanum	Ubatuba	pseudoquina	Solanum pseudoquina	-45	-23.5	NA	1
Solanaceae	Solanum	Ubatuba	pseudoquina	Solanum pseudoquina	-44.833923	-23.380728	NA	1
Loganiaceae	Spigelia	Ubatuba	beyrichiana	Spigelia beyrichiana	-45.08	-23.4	NA	1
Fabaceae	Crotalaria	Ubatuba	vitellina	Crotalaria vitellina	-45.07192	-23.54153	NA	1
Euphorbiaceae	Mabea	Ubatuba	piriri	Mabea piriri	-45.0697	-23.4303	NA	1
Hypoxidaceae	Hypoxis	Ubatuba	decumbens	Hypoxis decumbens	-45.07	-23.43	NA	1
Fabaceae	Abarema	Ubatuba	brachystachya	Abarema brachystachya	-45.07	-23.43	NA	1
Fabaceae	Clitoria	Ubatuba	laurifolia	Clitoria laurifolia	-45.07	-23.43	NA	1
Fabaceae	Mucuna	Ubatuba	urens	Mucuna urens	-45.07	-23.43	NA	1
Trigoniaceae	Trigonia	Ubatuba	nivea	Trigonia nivea	-45.0697	-23.4303	NA	1
Polygalaceae	Polygala	Ubatuba	paniculata	Polygala paniculata	-45.0697	-23.4303	NA	1
Melastomataceae	Miconia	Ubatuba	holosericea	Miconia holosericea	-45.0697	-23.4303	NA	1
Myrtaceae	Myrcia	Ubatuba	brasiliensis	Myrcia brasiliensis	-45.0697	-23.4303	NA	1
Melastomataceae	Miconia	Ubatuba	pusilliflora	Miconia pusilliflora	-45.0697	-23.4303	NA	1
Melastomataceae	Miconia	Ubatuba	pusilliflora	Miconia pusilliflora	-45.0697	-23.4303	NA	1
Fabaceae	Crotalaria	Ubatuba	vitellina	Crotalaria vitellina	-45.0697	-23.4303	NA	1
Fabaceae	Abarema	Ubatuba	brachystachya	Abarema brachystachya	-45.0697	-23.4303	NA	1
Fabaceae	Abarema	Ubatuba	brachystachya	Abarema brachystachya	-45.0697	-23.4303	NA	1
Fabaceae	Indigofera	Ubatuba	suffruticosa	Indigofera suffruticosa	-45.0697	-23.4303	NA	1
Erythroxylaceae	Erythroxylum	Ubatuba	pulchrum	Erythroxylum pulchrum	-45.0697	-23.4303	NA	1
Rubiaceae	Posoqueria	Ubatuba	latifolia	Posoqueria latifolia	-45.0697	-23.4303	NA	1
Rubiaceae	Posoqueria	Ubatuba	latifolia	Posoqueria latifolia	-45.0697	-23.4303	NA	1
Alstroemeriaceae	Bomarea	Ubatuba	edulis	Bomarea edulis	-45.0697	-23.4303	NA	1
Alstroemeriaceae	Bomarea	Ubatuba	edulis	Bomarea edulis	-45.0697	-23.4303	NA	1
Solanaceae	Solanum	Ubatuba	pseudoquina	Solanum pseudoquina	-45.0697	-23.4303	NA	1
Solanaceae	Solanum	Ubatuba	pseudoquina	Solanum pseudoquina	-45.0697	-23.4303	NA	1
Asteraceae	Adenostemma	Ubatuba	involucratum	Adenostemma involucratum	-45.0697	-23.4303	NA	1
Rubiaceae	Psychotria	Ubatuba	nuda	Psychotria nuda	-45.0697	-23.4303	NA	1
Santalaceae	Phoradendron	Ubatuba	crassifolium	Phoradendron crassifolium	-45.0697	-23.4303	NA	1
Erythroxylaceae	Erythroxylum	Ubatuba	pulchrum	Erythroxylum pulchrum	-45.0697	-23.4303	NA	1
Asteraceae	Elephantopus	Ubatuba	mollis	Elephantopus mollis	-45.0697	-23.4303	NA	1
Lamiaceae	Hyptis	Ubatuba	lanceolata	Hyptis lanceolata	-45.0697	-23.4303	NA	1
Verbenaceae	Lantana	Ubatuba	undulata	Lantana undulata	-45.0697	-23.4303	NA	1
Myrtaceae	Eugenia	Ubatuba	speciosa	Eugenia speciosa	-45.0697	-23.4303	NA	1
Myrtaceae	Eugenia	Ubatuba	speciosa	Eugenia speciosa	-45.0697	-23.4303	NA	1
Sapindaceae	Cupania	Ubatuba	oblongifolia	Cupania oblongifolia	-45.0697	-23.4303	NA	1
Melastomataceae	Leandra	Ubatuba	melastomoides	Leandra melastomoides	-45.0697	-23.4303	NA	1
Fabaceae	Calopogonium	Ubatuba	mucunoides	Calopogonium mucunoides	-45.0697	-23.4303	NA	1
Rubiaceae	Psychotria	Ubatuba	nuda	Psychotria nuda	-45.0697	-23.4303	NA	1
Rubiaceae	Coussarea	Ubatuba	accedens	Coussarea accedens	-45.0697	-23.4303	NA	1
Melastomataceae	Huberia	Ubatuba	ovalifolia	Huberia ovalifolia	-45.0697	-23.4303	NA	1
Myrtaceae	Eugenia	Ubatuba	brasiliensis	Eugenia brasiliensis	-45.0697	-23.4303	NA	1
Fabaceae	Dalbergia	Ubatuba	ecastaphyllum	Dalbergia ecastaphyllum	-45.0697	-23.4303	NA	1
Myrtaceae	Myrcia	Ubatuba	ilheosensis	Myrcia ilheosensis	-45.0697	-23.4303	NA	1
Fabaceae	Stylosanthes	Ubatuba	viscosa	Stylosanthes viscosa	-45.0697	-23.4303	NA	1
Dilleniaceae	Davilla	Ubatuba	rugosa	Davilla rugosa	-45.0697	-23.4303	NA	1
Ochnaceae	Sauvagesia	Ubatuba	erecta	Sauvagesia erecta	-45.0697	-23.4303	NA	1
Rutaceae	Pilocarpus	Ubatuba	spicatus	Pilocarpus spicatus	-45.0697	-23.4303	NA	1
Rutaceae	Pilocarpus	Ubatuba	spicatus	Pilocarpus spicatus	-45.0697	-23.4303	NA	1
Euphorbiaceae	Mabea	Ubatuba	piriri	Mabea piriri	-45.0697	-23.4303	NA	1
Euphorbiaceae	Mabea	Ubatuba	piriri	Mabea piriri	-45.0697	-23.4303	NA	1
Euphorbiaceae	Croton	Ubatuba	lundianus	Croton lundianus	-45.0697	-23.4303	NA	1
Lygodiaceae	Lygodium	Ubatuba	volubile	Lygodium volubile	-45.0697	-23.4303	NA	1
Verbenaceae	Lantana	Ubatuba	undulata	Lantana undulata	-45.0697	-23.4303	NA	1
Euphorbiaceae	Mabea	Ubatuba	piriri	Mabea piriri	-45.0697	-23.4303	NA	1
Araliaceae	Hydrocotyle	Ubatuba	bonariensis	Hydrocotyle bonariensis	-45.0697	-23.4303	NA	1
Araliaceae	Hydrocotyle	Ubatuba	bonariensis	Hydrocotyle bonariensis	-45.0697	-23.4303	NA	1
Lauraceae	Nectandra	Ubatuba	reticulata	Nectandra reticulata	-45.0697	-23.4303	NA	1
Urticaceae	Coussapoa	Ubatuba	microcarpa	Coussapoa microcarpa	-45.0697	-23.4303	NA	1
Piperaceae	Piper	Ubatuba	amalago	Piper amalago	-45.0697	-23.4303	NA	1
Verbenaceae	Lantana	Ubatuba	undulata	Lantana undulata	-45.0697	-23.4303	NA	1
Melastomataceae	Miconia	Ubatuba	holosericea	Miconia holosericea	-45.038942	-23.362826	NA	1
Melastomataceae	Miconia	Ubatuba	holosericea	Miconia holosericea	-45.038942	-23.362826	NA	1
Melastomataceae	Leandra	Ubatuba	melastomoides	Leandra melastomoides	-45.038942	-23.362826	NA	1
Cucurbitaceae	Melothria	Ubatuba	pendula	Melothria pendula	-45.017173	-23.748254	NA	1
Solanaceae	Cestrum	Ubatuba	schlechtendalii	Cestrum schlechtendalii	-45.017173	-23.748254	NA	1
Solanaceae	Cestrum	Ubatuba	schlechtendalii	Cestrum schlechtendalii	-45.017173	-23.748254	NA	1
Dryopteridaceae	Elaphoglossum	Ubatuba	iguapense	Elaphoglossum iguapense	-44.869	-23.2953	NA	1
Rubiaceae	Genipa	Ubatuba	infundibuliformis	Genipa infundibuliformis	-44.833923	-23.380728	NA	1
Lygodiaceae	Lygodium	Ubatuba	volubile	Lygodium volubile	-44.8369	-23.3406	NA	1
Nephrolepidaceae	Nephrolepis	Ubatuba	rivularis	Nephrolepis rivularis	-44.8369	-23.3406	NA	1
Dryopteridaceae	Elaphoglossum	Ubatuba	iguapense	Elaphoglossum iguapense	-44.8369	-23.3403	NA	1
Melastomataceae	Miconia	Ubatuba	pusilliflora	Miconia pusilliflora	-44.833923	-23.380728	NA	1
Nephrolepidaceae	Nephrolepis	Ubatuba	biserrata	Nephrolepis biserrata	-44.81	-23.3514	NA	1
Melastomataceae	Huberia	Ubatuba	ovalifolia	Huberia ovalifolia	-45.07	-23.43	34265	1
Calymperaceae	Calymperes	Ubatuba	tenerum	Calymperes tenerum	-45.071111	-23.433889	NA	1
Calymperaceae	Syrrhopodon	Ubatuba	prolifer	Syrrhopodon prolifer	-45.071111	-23.433889	NA	1
Leguminosae-Mim.	Abarema	Ubatuba	brachystachya	Abarema brachystachya	-45.06999969	-23.43000031	34265	1
Bignoniaceae	Tabebuia	Ubatuba	obtusifolia	Tabebuia obtusifolia	-45.06999969	-23.43000031	34265	1
Pteridaceae	Acrostichum	Ubatuba	danaeifolium	Acrostichum danaeifolium	-45.065	-23.539389	NA	1
Hymenophyllaceae	Crepidomanes	Ubatuba	pyxidiferum	Crepidomanes pyxidiferum	-45.065	-23.539389	NA	1
Lindsaeaceae	Lindsaea	Ubatuba	lancea	Lindsaea lancea	-45.065	-23.539389	NA	1
Lygodiaceae	Lygodium	Ubatuba	volubile	Lygodium volubile	-45.069444	-23.430278	NA	1
Polypodiaceae	Microgramma	Ubatuba	tecta	Microgramma tecta	-45.065	-23.539389	NA	1
Pteridaceae	Pityrogramma	Ubatuba	calomelanos	Pityrogramma calomelanos	-45.016667	-23.166667	NA	1
Pteridaceae	Pityrogramma	Ubatuba	calomelanos	Pityrogramma calomelanos	-45.065	-23.539389	NA	1
Fabaceae	Mucuna	Ubatuba	urens	Mucuna urens	-45.06999969	-23.43000031	34265	1
Lygodiaceae	Lygodium	Ubatuba	volubile	Lygodium volubile	-45.06999969	-23.43000031	34265	1
Sapindaceae	Cupania	Ubatuba	oblongifolia	Cupania oblongifolia	-45.06999969	-23.43000031	34265	1
Rubiaceae	Chiococca	Ubatuba	alba	Chiococca alba	-45.06999969	-23.43000031	34265	1
Myrsinaceae	Myrsine	Ubatuba	coriacea	Myrsine coriacea	-45.06999969	-23.43000031	34265	1
Myrtaceae	Myrcia	Ubatuba	racemosa	Myrcia racemosa	-45.06999969	-23.43000031	34265	1
Sapindaceae	Cupania	Ubatuba	oblongifolia	Cupania oblongifolia	-45.06999969	-23.43000031	34265	1
Solanaceae	Solanum	Ubatuba	pseudoquina	Solanum pseudoquina	-45.06999969	-23.43000031	34265	1
Euphorbiaceae	Alchornea	Ubatuba	triplinervia	Alchornea triplinervia	-45.06999969	-23.43000031	34265	1
Mimosaceae	Inga	Ubatuba	edulis	Inga edulis	-45.06999969	-23.43000031	34265	1
Melastomataceae	Miconia	Ubatuba	prasina	Miconia prasina	-45.06999969	-23.43000031	34265	1
Myrtaceae	Eugenia	Ubatuba	speciosa	Eugenia speciosa	-45.06999969	-23.43000031	34265	1
Mimosaceae	Inga	Ubatuba	edulis	Inga edulis	-45.06999969	-23.43000031	34265	1
Celastraceae	Monteverdia	Ubatuba	gonoclada	Monteverdia gonoclada	-44.8	-23.366667	NA	1
Celastraceae	Monteverdia	Ubatuba	littoralis	Monteverdia littoralis	-44.8	-23.366667	NA	1
Celastraceae	Monteverdia	Ubatuba	littoralis	Monteverdia littoralis	-44.8	-23.366667	NA	1
Celastraceae	Monteverdia	Ubatuba	littoralis	Monteverdia littoralis	-44.8	-23.366667	NA	1
Celastraceae	Monteverdia	Ubatuba	littoralis	Monteverdia littoralis	-44.8	-23.366667	NA	1
Celastraceae	Monteverdia	Ubatuba	littoralis	Monteverdia littoralis	-44.8	-23.366667	NA	1
Celastraceae	Monteverdia	Ubatuba	littoralis	Monteverdia littoralis	-44.8	-23.366667	NA	1
Celastraceae	Monteverdia	Ubatuba	littoralis	Monteverdia littoralis	-44.8	-23.366667	NA	1
Celastraceae	Monteverdia	Ubatuba	littoralis	Monteverdia littoralis	-44.8	-23.366667	NA	1
Celastraceae	Monteverdia	Ubatuba	littoralis	Monteverdia littoralis	-44.8	-23.366667	NA	1
Celastraceae	Monteverdia	Ubatuba	littoralis	Monteverdia littoralis	-44.8	-23.366667	NA	1
Celastraceae	Monteverdia	Ubatuba	littoralis	Monteverdia littoralis	-44.8	-23.366667	NA	1
Celastraceae	Monteverdia	Ubatuba	littoralis	Monteverdia littoralis	-44.8	-23.366667	NA	1
Celastraceae	Monteverdia	Ubatuba	littoralis	Monteverdia littoralis	-44.8	-23.366667	NA	1
Celastraceae	Monteverdia	Ubatuba	littoralis	Monteverdia littoralis	-44.8	-23.366667	NA	1
Celastraceae	Monteverdia	Ubatuba	littoralis	Monteverdia littoralis	-44.8	-23.366667	NA	1
Celastraceae	Monteverdia	Ubatuba	littoralis	Monteverdia littoralis	-44.8	-23.366667	NA	1
Celastraceae	Monteverdia	Ubatuba	littoralis	Monteverdia littoralis	-44.8	-23.366667	NA	1
Celastraceae	Monteverdia	Ubatuba	littoralis	Monteverdia littoralis	-44.8	-23.366667	NA	1
Celastraceae	Monteverdia	Ubatuba	littoralis	Monteverdia littoralis	-44.8	-23.366667	NA	1
Celastraceae	Monteverdia	Ubatuba	littoralis	Monteverdia littoralis	-44.8	-23.366667	NA	1
Celastraceae	Monteverdia	Ubatuba	littoralis	Monteverdia littoralis	-45	-23	NA	1
Celastraceae	Monteverdia	Ubatuba	schumanniana	Monteverdia schumanniana	-44.852889	-23.3525	NA	1
Piperaceae	Piper	Ubatuba	gaudichaudianum	Piper gaudichaudianum	-45	-23	NA	1
Piperaceae	Piper	Ubatuba	solmsianum	Piper solmsianum	-45.119722	-23.7275	NA	1
Piperaceae	Piper	Ubatuba	solmsianum	Piper solmsianum	-45	-23	NA	1
Bromeliaceae	Canistropsis	Ubatuba	billbergioides	Canistropsis billbergioides	-45.06999969	-23.43000031	34265	1
Sapindaceae	Cupania	Ubatuba	oblongifolia	Cupania oblongifolia	-45.06999969	-23.43000031	34265	1
Myrtaceae	Myrcia	Ubatuba	excoriata	Myrcia excoriata	-45.06999969	-23.43000031	34265	1
Myrtaceae	Myrcia	Ubatuba	pubipetala	Myrcia pubipetala	-45.06999969	-23.43000031	34265	1
Myrtaceae	Myrcia	Ubatuba	vellozoi	Myrcia vellozoi	-45.06999969	-23.43000031	34265	1
Melastomataceae	Miconia	Ubatuba	prasina	Miconia prasina	-45.06999969	-23.43000031	34265	1
Lacistemataceae	Lacistema	Ubatuba	pubescens	Lacistema pubescens	-45.06999969	-23.43000031	34265	1
Euphorbiaceae	Mabea	Ubatuba	piriri	Mabea piriri	-45.06999969	-23.43000031	34265	1
Lacistemataceae	Lacistema	Ubatuba	pubescens	Lacistema pubescens	-45.06999969	-23.43000031	34265	1
Myrtaceae	Myrceugenia	Ubatuba	myrcioides	Myrceugenia myrcioides	-45.06999969	-23.43000031	34265	1
Rubiaceae	Rustia	Ubatuba	formosa	Rustia formosa	-45.06999969	-23.43000031	34265	1
Rubiaceae	Alseis	Ubatuba	floribunda	Alseis floribunda	-45.06999969	-23.43000031	34265	1
Clethraceae	Clethra	Ubatuba	scabra	Clethra scabra	-45.06999969	-23.43000031	34265	1
Euphorbiaceae	Pera	Ubatuba	glabrata	Pera glabrata	-45.06999969	-23.43000031	34265	1
Sapindaceae	Cupania	Ubatuba	oblongifolia	Cupania oblongifolia	-45.06999969	-23.43000031	34265	1
Euphorbiaceae	Mabea	Ubatuba	piriri	Mabea piriri	-45.06999969	-23.43000031	34265	1
Nyctaginaceae	Guapira	Ubatuba	opposita	Guapira opposita	-45.06999969	-23.43000031	34265	1
Cecropiaceae	Pourouma	Ubatuba	guianensis	Pourouma guianensis	-45.06999969	-23.43000031	34265	1
Myrtaceae	Myrcia	Ubatuba	anacardiifolia	Myrcia anacardiifolia	-45.06999969	-23.43000031	34265	1
Rubiaceae	Posoqueria	Ubatuba	latifolia	Posoqueria latifolia	-45.06999969	-23.43000031	34265	1
Fabaceae	Inga	Ubatuba	edulis	Inga edulis	-45.06999969	-23.43000031	34265	1
Fabaceae	Abarema	Ubatuba	brachystachya	Abarema brachystachya	-45.06999969	-23.43000031	34265	1
Bromeliaceae	Catopsis	Ubatuba	berteroniana	Catopsis berteroniana	-45.06999969	-23.43000031	34265	1
Rubiaceae	Coussarea	Ubatuba	accedens	Coussarea accedens	-45.06999969	-23.43000031	34265	1
Piperaceae	Piper	Ubatuba	aduncum	Piper aduncum	-45.06999969	-23.43000031	34265	1
Myrtaceae	Myrcia	Ubatuba	ilheosensis	Myrcia ilheosensis	-45.06999969	-23.43000031	34265	1
Convolvulaceae	Ipomoea	Ubatuba	tiliacea	Ipomoea tiliacea	-45.06999969	-23.43000031	34265	1
Polypodiaceae	Microgramma	Ubatuba	geminata	Microgramma geminata	-45.06999969	-23.43000031	34265	1
Rubiaceae	Borreria	Ubatuba	verticillata	Borreria verticillata	-45.06999969	-23.43000031	34265	1
Verbenaceae	Lantana	Ubatuba	undulata	Lantana undulata	-45.06999969	-23.43000031	34265	1
Polygalaceae	Polygala	Ubatuba	paniculata	Polygala paniculata	-45.06999969	-23.43000031	34265	1
Bromeliaceae	Nidularium	Ubatuba	innocentii	Nidularium innocentii	-45.06999969	-23.43000031	34265	1
Rubiaceae	Psychotria	Ubatuba	nuda	Psychotria nuda	-45.06999969	-23.43000031	34265	1
Celastraceae	Monteverdia	Ubatuba	littoralis	Monteverdia littoralis	-45.06999969	-23.43000031	34265	1
Fabaceae	Inga	Ubatuba	edulis	Inga edulis	-45.06999969	-23.43000031	34265	1
Fabaceae	Sophora	Ubatuba	tomentosa	Sophora tomentosa	-45.06999969	-23.43000031	34265	1
Fabaceae	Calopogonium	Ubatuba	mucunoides	Calopogonium mucunoides	-45.06999969	-23.43000031	34265	1
Fabaceae	Sophora	Ubatuba	tomentosa	Sophora tomentosa	-45.06999969	-23.43000031	34265	1
Fabaceae	Dalbergia	Ubatuba	ecastaphyllum	Dalbergia ecastaphyllum	-45.06999969	-23.43000031	34265	1
Asteraceae	Baccharis	Ubatuba	singularis	Baccharis singularis	-45.06999969	-23.43000031	34265	1
Fabaceae	Mucuna	Ubatuba	urens	Mucuna urens	-45.06999969	-23.43000031	34265	1
Euphorbiaceae	Pera	Ubatuba	glabrata	Pera glabrata	-45.06999969	-23.43000031	34265	1
Euphorbiaceae	Pera	Ubatuba	glabrata	Pera glabrata	-45.06999969	-23.43000031	34265	1
Bignoniaceae	Fridericia	Ubatuba	rego	Fridericia rego	-45.06999969	-23.43000031	34265	1
Celastraceae	Monteverdia	Ubatuba	littoralis	Monteverdia littoralis	-45.06999969	-23.43000031	34265	1
Fabaceae	Pterocarpus	Ubatuba	violaceus	Pterocarpus violaceus	-45.06999969	-23.43000031	34265	1
Fabaceae	Andira	Ubatuba	fraxinifolia	Andira fraxinifolia	-45.06999969	-23.43000031	34265	1
Fabaceae	Dalbergia	Ubatuba	frutescens	Dalbergia frutescens	-45.06999969	-23.43000031	34265	1
Fabaceae	Inga	Ubatuba	edulis	Inga edulis	-45.06999969	-23.43000031	34265	1
Fabaceae	Inga	Ubatuba	edulis	Inga edulis	-45.06999969	-23.43000031	34265	1
Fabaceae	Pterocarpus	Ubatuba	violaceus	Pterocarpus violaceus	-45.06999969	-23.43000031	34265	1
Celastraceae	Monteverdia	Ubatuba	littoralis	Monteverdia littoralis	-45.06999969	-23.43000031	34265	1
Fabaceae	Dalbergia	Ubatuba	ecastaphyllum	Dalbergia ecastaphyllum	-45.06999969	-23.43000031	34265	1
Fabaceae	Pterocarpus	Ubatuba	violaceus	Pterocarpus violaceus	-45.06999969	-23.43000031	34265	1
Fabaceae	Andira	Ubatuba	fraxinifolia	Andira fraxinifolia	-45.06999969	-23.43000031	34265	1
Fabaceae	Calopogonium	Ubatuba	mucunoides	Calopogonium mucunoides	-45.06999969	-23.43000031	34265	1
Fabaceae	Dalbergia	Ubatuba	lateriflora	Dalbergia lateriflora	-45.06999969	-23.43000031	34265	1
Fabaceae	Senegalia	Ubatuba	velutina	Senegalia velutina	-45.06999969	-23.43000031	34265	1
Fabaceae	Abarema	Ubatuba	brachystachya	Abarema brachystachya	-45.06999969	-23.43000031	34265	1
Avicenniaceae	Avicennia	Ubatuba	schaueriana	Avicennia schaueriana	-45.06999969	-23.43000031	34265	1
Anacardiaceae	Schinus	Ubatuba	terebinthifolia	Schinus terebinthifolia	-45.06999969	-23.43000031	34265	1
Combretaceae	Laguncularia	Ubatuba	racemosa	Laguncularia racemosa	-45.06999969	-23.43000031	34265	1
Bromeliaceae	Canistropsis	Ubatuba	seidelii	Canistropsis seidelii	-45.06999969	-23.43000031	34265	1
Lygodiaceae	Lygodium	Ubatuba	volubile	Lygodium volubile	-45.06999969	-23.43000031	34265	1
Orchidaceae	Brassavola	Ubatuba	tuberculata	Brassavola tuberculata	-45.066667	-23.433333	NA	1
Orchidaceae	Cattleya	Ubatuba	forbesii	Cattleya forbesii	-45.066667	-23.433333	NA	1
Orchidaceae	Cattleya	Ubatuba	purpurata	Cattleya purpurata	-45.066667	-23.433333	NA	1
Orchidaceae	Gongora	Ubatuba	bufonia	Gongora bufonia	-45.066667	-23.433333	NA	1
Orchidaceae	Gongora	Ubatuba	bufonia	Gongora bufonia	-45.066667	-23.433333	NA	1
Polygalaceae	Polygala	Ubatuba	cyparissias	Polygala cyparissias	-45.06999969	-23.43000031	34265	1
Myrtaceae	Psidium	Ubatuba	cattleyanum	Psidium cattleyanum	-45.0667	-23.4333	NA	1
Myrtaceae	Psidium	Ubatuba	cattleyanum	Psidium cattleyanum	-45.0667	-23.4333	NA	1
Polypodiaceae	Pleopeltis	Ubatuba	astrolepis	Pleopeltis astrolepis	-45.165417	-23.490222	NA	1
Bryaceae	Bryum	Ubatuba	densifolium	Bryum densifolium	-45.041667	-23.260278	NA	1
Dryopteridaceae	Elaphoglossum	Ubatuba	iguapense	Elaphoglossum iguapense	-45.036389	-23.461111	NA	1
Dryopteridaceae	Elaphoglossum	Ubatuba	luridum	Elaphoglossum luridum	-44.853056	-23.350278	NA	1
Fabaceae	Crotalaria	Ubatuba	vitellina	Crotalaria vitellina	-45.06999969	-23.43000031	34265	1
Fabaceae	Dalbergia	Ubatuba	ecastaphyllum	Dalbergia ecastaphyllum	-45.06999969	-23.43000031	34265	1
Verbenaceae	Lantana	Ubatuba	undulata	Lantana undulata	-45.06999969	-23.43000031	34265	1
Verbenaceae	Stachytarpheta	Ubatuba	cayennensis	Stachytarpheta cayennensis	-45.06999969	-23.43000031	34265	1
Myrtaceae	Myrcia	Ubatuba	spectabilis	Myrcia spectabilis	-45.06999969	-23.43000031	34265	1
Pteridaceae	Acrostichum	Ubatuba	danaeifolium	Acrostichum danaeifolium	-45.06999969	-23.43000031	34265	1
Melastomataceae	Leandra	Ubatuba	melastomoides	Leandra melastomoides	-45.06999969	-23.43000031	34265	1
Fabaceae	Canavalia	Ubatuba	rosea	Canavalia rosea	-45.06999969	-23.43000031	34265	1
Blechnaceae	Lomaridium	Ubatuba	plumieri	Lomaridium plumieri	-45.06999969	-23.43000031	34265	1
Verbenaceae	Stachytarpheta	Ubatuba	cayennensis	Stachytarpheta cayennensis	-45.06999969	-23.43000031	34265	1
Clusiaceae	Clusia	Ubatuba	lanceolata	Clusia lanceolata	-45.06999969	-23.43000031	34265	1
Salicaceae	Casearia	Ubatuba	sylvestris	Casearia sylvestris	-45.06999969	-23.43000031	34265	1
Salicaceae	Casearia	Ubatuba	sylvestris	Casearia sylvestris	-45.06999969	-23.43000031	34265	1
Bignoniaceae	Cuspidaria	Ubatuba	octoptera	Cuspidaria octoptera	-45.06999969	-23.43000031	34265	1
Blechnaceae	Lomaridium	Ubatuba	plumieri	Lomaridium plumieri	-45.06999969	-23.43000031	34265	1
Verbenaceae	Lantana	Ubatuba	undulata	Lantana undulata	-45.06999969	-23.43000031	34265	1
Fabaceae	Sophora	Ubatuba	tomentosa	Sophora tomentosa	-45.06999969	-23.43000031	34265	1
Verbenaceae	Lantana	Ubatuba	undulata	Lantana undulata	-45.06999969	-23.43000031	34265	1
Asteraceae	Mutisia	Ubatuba	speciosa	Mutisia speciosa	-45.06999969	-23.43000031	34265	1
Celastraceae	Elachyptera	Ubatuba	micrantha	Elachyptera micrantha	-45.06999969	-23.43000031	34265	1
Polypodiaceae	Microgramma	Ubatuba	geminata	Microgramma geminata	-44.8369444	-23.3405555	NA	1
Polypodiaceae	Microgramma	Ubatuba	geminata	Microgramma geminata	-45.665	-23.7911111	NA	1
Polypodiaceae	Microgramma	Ubatuba	geminata	Microgramma geminata	-45.665	-23.7911111	NA	1
Bignoniaceae	Tanaecium	Ubatuba	pyramidatum	Tanaecium pyramidatum	-45.06999969	-23.43000031	34265	1
Salicaceae	Casearia	Ubatuba	sylvestris	Casearia sylvestris	-45.06999969	-23.43000031	34265	1
Salicaceae	Casearia	Ubatuba	sylvestris	Casearia sylvestris	-45.06999969	-23.43000031	34265	1
Salicaceae	Xylosma	Ubatuba	glaberrima	Xylosma glaberrima	-45.06999969	-23.43000031	34265	1
Rubiaceae	Coussarea	Ubatuba	accedens	Coussarea accedens	-45.070833	-23.434167	NA	1
Myrtaceae	Myrcia	Ubatuba	spectabilis	Myrcia spectabilis	-45.070833	-23.434167	NA	1
Rubiaceae	Rustia	Ubatuba	formosa	Rustia formosa	-45.070833	-23.434167	NA	1
Boraginaceae	Varronia	Ubatuba	curassavica	Varronia curassavica	-45.070278	-23.538333	NA	1
Loasaceae	Aosa	Ubatuba	parviflora	Aosa parviflora	-44.966667	-23.35	NA	1
Fabaceae	Abarema	Ubatuba	brachystachya	Abarema brachystachya	-44.966667	-23.35	NA	1
Fabaceae	Abarema	Ubatuba	brachystachya	Abarema brachystachya	-44.8	-23.366667	NA	1
Fabaceae	Abarema	Ubatuba	brachystachya	Abarema brachystachya	-44.849722	-23.355556	NA	1
Fabaceae	Abarema	Ubatuba	brachystachya	Abarema brachystachya	-45.164281	-23.720328	NA	1
Fabaceae	Abarema	Ubatuba	brachystachya	Abarema brachystachya	-44.849722	-23.355556	NA	1
Plagiochilaceae	Plagiochila	Ubatuba	disticha	Plagiochila disticha	-52.033333	-23.683333	NA	1
Phyllogoniaceae	Phyllogonium	Ubatuba	viride	Phyllogonium viride	-52.033333	-23.683333	NA	1
Plagiochilaceae	Plagiochila	Ubatuba	disticha	Plagiochila disticha	-51.033333	-23.666667	NA	1
Phyllogoniaceae	Phyllogonium	Ubatuba	viride	Phyllogonium viride	-51.033333	-23.666667	NA	1
Neckeraceae	Neckeropsis	Ubatuba	undulata	Neckeropsis undulata	-51.033333	-23.666667	NA	1
Neckeraceae	Neckeropsis	Ubatuba	undulata	Neckeropsis undulata	-50.033333	-23.65	NA	1
Plagiochilaceae	Plagiochila	Ubatuba	disticha	Plagiochila disticha	-50.033333	-23.65	NA	1
Asteraceae	Achyrocline	Ubatuba	satureioides	Achyrocline satureioides	-44.8	-23.333333	NA	1
Asteraceae	Achyrocline	Ubatuba	satureioides	Achyrocline satureioides	-44.8	-23.333333	NA	1
Asteraceae	Achyrocline	Ubatuba	satureioides	Achyrocline satureioides	-44.8	-23.333333	NA	1
Asteraceae	Achyrocline	Ubatuba	satureioides	Achyrocline satureioides	-45.164281	-23.720328	NA	1
Asteraceae	Achyrocline	Ubatuba	satureioides	Achyrocline satureioides	-44.8	-23.333333	NA	1
Asteraceae	Achyrocline	Ubatuba	satureioides	Achyrocline satureioides	-44.866667	-23.35	NA	1
Euphorbiaceae	Aparisthmium	Ubatuba	cordatum	Aparisthmium cordatum	-44.835	-23.336667	NA	1
Lauraceae	Licaria	Ubatuba	armeniaca	Licaria armeniaca	-45.050278	-23.216111	NA	1
Fabaceae	Abarema	Ubatuba	brachystachya	Abarema brachystachya	-44.849722	-23.355556	NA	1
Fabaceae	Abarema	Ubatuba	brachystachya	Abarema brachystachya	-44.849722	-23.355556	NA	1
Fabaceae	Desmodium	Ubatuba	adscendens	Desmodium adscendens	-45.14	-23.327778	NA	1
Bromeliaceae	Aechmea	Ubatuba	pectinata	Aechmea pectinata	-44.833056	-23.361389	NA	1
Neckeraceae	Neckeropsis	Ubatuba	undulata	Neckeropsis undulata	-48.033333	-23.616667	NA	1
Leucobryaceae	Leucobryum	Ubatuba	clavatum	Leucobryum clavatum	-47.033333	-23.6	NA	1
Leucobryaceae	Leucobryum	Ubatuba	clavatum	Leucobryum clavatum	-46.033333	-23.583333	NA	1
Plagiochilaceae	Plagiochila	Ubatuba	disticha	Plagiochila disticha	-46.033333	-23.583333	NA	1
Fabaceae	Aeschynomene	Ubatuba	sensitiva	Aeschynomene sensitiva	-44.82	-23.37	NA	1
Fabaceae	Aeschynomene	Ubatuba	sensitiva	Aeschynomene sensitiva	-44.82	-23.37	NA	1
Lauraceae	Aiouea	Ubatuba	saligna	Aiouea saligna	-44.8	-23.366667	NA	1
Lauraceae	Aiouea	Ubatuba	saligna	Aiouea saligna	-44.8	-23.366667	NA	1
Euphorbiaceae	Alchornea	Ubatuba	glandulosa	Alchornea glandulosa	-44.8	-23.366667	NA	1
Euphorbiaceae	Alchornea	Ubatuba	glandulosa	Alchornea glandulosa	-44.8	-23.366667	NA	1
Euphorbiaceae	Alchornea	Ubatuba	glandulosa	Alchornea glandulosa	-44.8	-23.366667	NA	1
Euphorbiaceae	Alchornea	Ubatuba	glandulosa	Alchornea glandulosa	-44.8	-23.366667	NA	1
Euphorbiaceae	Alchornea	Ubatuba	glandulosa	Alchornea glandulosa	-44.812222	-23.311111	NA	1
Euphorbiaceae	Alchornea	Ubatuba	triplinervia	Alchornea triplinervia	-44.8	-23.366667	NA	1
Sapindaceae	Allophylus	Ubatuba	petiolulatus	Allophylus petiolulatus	-45.166667	-23.5	NA	1
Fabaceae	Desmodium	Ubatuba	adscendens	Desmodium adscendens	-45.141389	-23.336667	NA	1
Rubiaceae	Alseis	Ubatuba	floribunda	Alseis floribunda	-45.084167	-23.366667	NA	1
Fabaceae	Andira	Ubatuba	anthelmia	Andira anthelmia	-44.8	-23.366667	NA	1
Violaceae	Anchietea	Ubatuba	pyrifolia	Anchietea pyrifolia	-44.966667	-23.35	NA	1
Fabaceae	Andira	Ubatuba	fraxinifolia	Andira fraxinifolia	-44.8	-23.333333	NA	1
Fabaceae	Andira	Ubatuba	fraxinifolia	Andira fraxinifolia	-44.8	-23.366667	NA	1
Fabaceae	Andira	Ubatuba	fraxinifolia	Andira fraxinifolia	-44.8	-23.366667	NA	1
Fabaceae	Andira	Ubatuba	fraxinifolia	Andira fraxinifolia	-44.836111	-23.337778	NA	1
Fabaceae	Andira	Ubatuba	fraxinifolia	Andira fraxinifolia	-44.836111	-23.337778	NA	1
Fabaceae	Andira	Ubatuba	fraxinifolia	Andira fraxinifolia	-44.849722	-23.355556	NA	1
Fabaceae	Andira	Ubatuba	fraxinifolia	Andira fraxinifolia	-44.850556	-23.3575	NA	1
Euphorbiaceae	Alchornea	Ubatuba	glandulosa	Alchornea glandulosa	-45.916667	-23.4	NA	1
Fabaceae	Andira	Ubatuba	fraxinifolia	Andira fraxinifolia	-44.817222	-23.358333	NA	1
Lauraceae	Aniba	Ubatuba	viridis	Aniba viridis	-45.083333	-23.4	NA	1
Fabaceae	Andira	Ubatuba	fraxinifolia	Andira fraxinifolia	-44.817222	-23.351111	NA	1
Lejeuneaceae	Anoplolejeunea	Ubatuba	conferta	Anoplolejeunea conferta	-45.164281	-23.720328	NA	1
Lejeuneaceae	Anoplolejeunea	Ubatuba	conferta	Anoplolejeunea conferta	-45.192222	-23.448056	NA	1
Lejeuneaceae	Anoplolejeunea	Ubatuba	conferta	Anoplolejeunea conferta	-45.193056	-23.448611	NA	1
Lejeuneaceae	Anoplolejeunea	Ubatuba	conferta	Anoplolejeunea conferta	-45.193056	-23.448611	NA	1
Lejeuneaceae	Anoplolejeunea	Ubatuba	conferta	Anoplolejeunea conferta	-45.192778	-23.448333	NA	1
Lejeuneaceae	Anoplolejeunea	Ubatuba	conferta	Anoplolejeunea conferta	-45.193056	-23.448611	NA	1
Lejeuneaceae	Anoplolejeunea	Ubatuba	conferta	Anoplolejeunea conferta	-45.193056	-23.448611	NA	1
Lejeuneaceae	Anoplolejeunea	Ubatuba	conferta	Anoplolejeunea conferta	-45.192778	-23.448333	NA	1
Lejeuneaceae	Anoplolejeunea	Ubatuba	conferta	Anoplolejeunea conferta	-45.1925	-23.448056	NA	1
Lejeuneaceae	Anoplolejeunea	Ubatuba	conferta	Anoplolejeunea conferta	-45.192222	-23.448056	NA	1
Lejeuneaceae	Anoplolejeunea	Ubatuba	conferta	Anoplolejeunea conferta	-45.192222	-23.447778	NA	1
Lejeuneaceae	Anoplolejeunea	Ubatuba	conferta	Anoplolejeunea conferta	-45.192222	-23.448056	NA	1
Lejeuneaceae	Anoplolejeunea	Ubatuba	conferta	Anoplolejeunea conferta	-45.191944	-23.447778	NA	1
Lejeuneaceae	Anoplolejeunea	Ubatuba	conferta	Anoplolejeunea conferta	-45.191944	-23.447778	NA	1
Lejeuneaceae	Anoplolejeunea	Ubatuba	conferta	Anoplolejeunea conferta	-45.192222	-23.447778	NA	1
Lejeuneaceae	Anoplolejeunea	Ubatuba	conferta	Anoplolejeunea conferta	-45.1925	-23.448056	NA	1
Lejeuneaceae	Anoplolejeunea	Ubatuba	conferta	Anoplolejeunea conferta	-45.1925	-23.448056	NA	1
Lejeuneaceae	Anoplolejeunea	Ubatuba	conferta	Anoplolejeunea conferta	-45.1925	-23.448056	NA	1
Aristolochiaceae	Aristolochia	Ubatuba	paulistana	Aristolochia paulistana	-45.084167	-23.365556	NA	1
Apocynaceae	Asclepias	Ubatuba	curassavica	Asclepias curassavica	-45.005561	-23.396333	NA	1
Avicenniaceae	Avicennia	Ubatuba	schaueriana	Avicennia schaueriana	-45.165	-23.489361	NA	1
Asteraceae	Baccharis	Ubatuba	montana	Baccharis montana	-44.8	-23.333333	NA	1
Asteraceae	Baccharis	Ubatuba	microdonta	Baccharis microdonta	-44.934728	-23.351397	NA	1
Asteraceae	Baccharis	Ubatuba	montana	Baccharis montana	-44.8	-23.333333	NA	1
Asteraceae	Baccharis	Ubatuba	anomala	Baccharis anomala	-44.966667	-23.35	NA	1
Asteraceae	Baccharis	Ubatuba	montana	Baccharis montana	-44.8	-23.333333	NA	1
Asteraceae	Baccharis	Ubatuba	myriocephala	Baccharis myriocephala	-44.8	-23.333333	NA	1
Asteraceae	Baccharis	Ubatuba	myriocephala	Baccharis myriocephala	-44.8	-23.333333	NA	1
Asteraceae	Baccharis	Ubatuba	singularis	Baccharis singularis	-44.814444	-23.339444	NA	1
Asteraceae	Baccharis	Ubatuba	singularis	Baccharis singularis	-44.747778	-23.339444	NA	1
Asteraceae	Baccharis	Ubatuba	singularis	Baccharis singularis	-44.814444	-23.339444	NA	1
Asteraceae	Baccharis	Ubatuba	singularis	Baccharis singularis	-48.747778	-23.339444	NA	1
Asteraceae	Baccharis	Ubatuba	reticularia	Baccharis reticularia	-44.8	-20.389444	NA	1
Asteraceae	Baccharis	Ubatuba	reticularia	Baccharis reticularia	-45.164281	-23.720328	NA	1
Asteraceae	Baccharis	Ubatuba	singularis	Baccharis singularis	-44.814444	-23.339444	NA	1
Asteraceae	Baccharis	Ubatuba	singularis	Baccharis singularis	-48.747778	-23.339444	NA	1
Asteraceae	Baccharis	Ubatuba	trinervis	Baccharis trinervis	-44.812367	-23.339783	NA	1
Asteraceae	Baccharis	Ubatuba	trinervis	Baccharis trinervis	-44.812367	-23.339783	NA	1
Asteraceae	Baccharis	Ubatuba	trinervis	Baccharis trinervis	-44.812367	-23.339783	NA	1
Asteraceae	Baccharis	Ubatuba	singularis	Baccharis singularis	-44.814444	-23.339444	NA	1
Arecaceae	Bactris	Ubatuba	setosa	Bactris setosa	-44.816944	-23.3025	NA	1
Arecaceae	Bactris	Ubatuba	setosa	Bactris setosa	-45.030833	-23.461111	NA	1
Asteraceae	Baccharis	Ubatuba	trinervis	Baccharis trinervis	-44.812367	-23.339783	NA	1
Asteraceae	Baccharis	Ubatuba	trinervis	Baccharis trinervis	-44.812367	-23.339783	NA	1
Asteraceae	Baccharis	Ubatuba	singularis	Baccharis singularis	-45.036556	-23.461111	NA	1
Asteraceae	Baccharis	Ubatuba	singularis	Baccharis singularis	-48.747778	-23.339444	NA	1
Amaranthaceae	Blutaparon	Ubatuba	portulacoides	Blutaparon portulacoides	-44.848333	-23.360833	NA	1
Rubiaceae	Borreria	Ubatuba	verticillata	Borreria verticillata	-44.681389	-23.328889	NA	1
Orchidaceae	Brassavola	Ubatuba	tuberculata	Brassavola tuberculata	-44.8	-23.333333	NA	1
Orchidaceae	Brassavola	Ubatuba	tuberculata	Brassavola tuberculata	-44.846667	-23.365278	NA	1
Moraceae	Brosimum	Ubatuba	guianense	Brosimum guianense	-45.084167	-23.366667	NA	1
Moraceae	Brosimum	Ubatuba	guianense	Brosimum guianense	-44.835	-23.336667	NA	1
Bryaceae	Bryum	Ubatuba	argenteum	Bryum argenteum	-45.193056	-23.448889	NA	1
Pilotrichaceae	Callicostella	Ubatuba	pallida	Callicostella pallida	-45.164281	-23.720328	NA	1
Pilotrichaceae	Callicostella	Ubatuba	pallida	Callicostella pallida	-44.835556	-23.336944	NA	1
Pilotrichaceae	Callicostella	Ubatuba	pallida	Callicostella pallida	-44.835556	-23.336944	NA	1
Pilotrichaceae	Callicostella	Ubatuba	pallida	Callicostella pallida	-44.835556	-23.336944	NA	1
Pilotrichaceae	Callicostella	Ubatuba	pallida	Callicostella pallida	-44.835556	-23.336944	NA	1
Pilotrichaceae	Callicostella	Ubatuba	pallida	Callicostella pallida	-44.835556	-23.336944	NA	1
Calophyllaceae	Calophyllum	Ubatuba	brasiliense	Calophyllum brasiliense	-44.8	-23.366667	NA	1
Fabaceae	Calopogonium	Ubatuba	mucunoides	Calopogonium mucunoides	-44.850556	-23.353611	NA	1
Fabaceae	Calopogonium	Ubatuba	mucunoides	Calopogonium mucunoides	-44.850556	-23.353611	NA	1
Fabaceae	Calopogonium	Ubatuba	mucunoides	Calopogonium mucunoides	-44.850556	-23.353611	NA	1
Pilotrichaceae	Callicostella	Ubatuba	pallida	Callicostella pallida	-44.835556	-23.336944	NA	1
Pilotrichaceae	Callicostella	Ubatuba	pallida	Callicostella pallida	-44.835556	-23.336944	NA	1
Pilotrichaceae	Callicostella	Ubatuba	pallida	Callicostella pallida	-44.835556	-23.336944	NA	1
Vivianiaceae	Casearia	Ubatuba	decandra	Casearia decandra	-45.084167	-23.366389	NA	1
Vivianiaceae	Casearia	Ubatuba	decandra	Casearia decandra	-44.816944	-23.3025	NA	1
Vivianiaceae	Casearia	Ubatuba	sylvestris	Casearia sylvestris	-44.8	-23.333333	NA	1
Vivianiaceae	Casearia	Ubatuba	sylvestris	Casearia sylvestris	-45.084167	-23.366667	NA	1
Vivianiaceae	Casearia	Ubatuba	sylvestris	Casearia sylvestris	-44.812222	-23.311111	NA	1
Vivianiaceae	Casearia	Ubatuba	sylvestris	Casearia sylvestris	-44.866667	-23.35	NA	1
Orchidaceae	Cattleya	Ubatuba	intermedia	Cattleya intermedia	-44.846667	-23.365278	NA	1
Asteraceae	Centratherum	Ubatuba	punctatum	Centratherum punctatum	-44.812367	-23.339783	NA	1
Campanulaceae	Centropogon	Ubatuba	cornutus	Centropogon cornutus	-44.85	-23.333333	NA	1
Fabaceae	Centrosema	Ubatuba	virginianum	Centrosema virginianum	-44.85	-23.35	NA	1
Fabaceae	Centrosema	Ubatuba	virginianum	Centrosema virginianum	-44.850556	-23.355278	NA	1
Fabaceae	Centrosema	Ubatuba	virginianum	Centrosema virginianum	-44.852222	-23.351111	NA	1
Fabaceae	Centrosema	Ubatuba	arenarium	Centrosema arenarium	-44.849722	-23.355556	NA	1
Fabaceae	Centrosema	Ubatuba	virginianum	Centrosema virginianum	-44.848389	-23.36025	NA	1
Lejeuneaceae	Ceratolejeunea	Ubatuba	cornuta	Ceratolejeunea cornuta	-44.835556	-23.336944	NA	1
Lejeuneaceae	Ceratolejeunea	Ubatuba	cornuta	Ceratolejeunea cornuta	-44.835556	-23.336944	NA	1
Lejeuneaceae	Ceratolejeunea	Ubatuba	cornuta	Ceratolejeunea cornuta	-44.89	-23.336944	NA	1
Lejeuneaceae	Ceratolejeunea	Ubatuba	cornuta	Ceratolejeunea cornuta	-45.164281	-23.720328	NA	1
Lejeuneaceae	Ceratolejeunea	Ubatuba	cornuta	Ceratolejeunea cornuta	-44.866111	-23.336944	NA	1
Lejeuneaceae	Ceratolejeunea	Ubatuba	cornuta	Ceratolejeunea cornuta	-44.835556	-23.336944	NA	1
Lejeuneaceae	Ceratolejeunea	Ubatuba	cornuta	Ceratolejeunea cornuta	-44.869722	-23.336944	NA	1
Lejeuneaceae	Ceratolejeunea	Ubatuba	cornuta	Ceratolejeunea cornuta	-45.164281	-23.720328	NA	1
Lejeuneaceae	Ceratolejeunea	Ubatuba	cornuta	Ceratolejeunea cornuta	-44.837222	-23.336944	NA	1
Lejeuneaceae	Ceratolejeunea	Ubatuba	cornuta	Ceratolejeunea cornuta	-44.853889	-23.336944	NA	1
Lejeuneaceae	Ceratolejeunea	Ubatuba	cornuta	Ceratolejeunea cornuta	-44.855278	-23.336944	NA	1
Lejeuneaceae	Ceratolejeunea	Ubatuba	cornuta	Ceratolejeunea cornuta	-44.839444	-23.336944	NA	1
Lejeuneaceae	Ceratolejeunea	Ubatuba	cornuta	Ceratolejeunea cornuta	-44.835556	-23.336944	NA	1
Lejeuneaceae	Ceratolejeunea	Ubatuba	cornuta	Ceratolejeunea cornuta	-44.846111	-23.336944	NA	1
Lejeuneaceae	Ceratolejeunea	Ubatuba	cornuta	Ceratolejeunea cornuta	-44.854167	-23.336944	NA	1
Lejeuneaceae	Ceratolejeunea	Ubatuba	cornuta	Ceratolejeunea cornuta	-44.856389	-23.336944	NA	1
Lejeuneaceae	Ceratolejeunea	Ubatuba	cornuta	Ceratolejeunea cornuta	-44.859722	-23.336944	NA	1
Lejeuneaceae	Ceratolejeunea	Ubatuba	cornuta	Ceratolejeunea cornuta	-44.835556	-23.336944	NA	1
Lejeuneaceae	Ceratolejeunea	Ubatuba	cornuta	Ceratolejeunea cornuta	-44.835556	-23.336944	NA	1
Solanaceae	Cestrum	Ubatuba	schlechtendalii	Cestrum schlechtendalii	-44.816944	-23.3025	NA	1
Fabaceae	Chamaecrista	Ubatuba	desvauxii	Chamaecrista desvauxii	-44.850556	-23.353611	NA	1
Fabaceae	Chamaecrista	Ubatuba	desvauxii	Chamaecrista desvauxii	-44.850556	-23.353611	NA	1
Fabaceae	Chamaecrista	Ubatuba	desvauxii	Chamaecrista desvauxii	-45.188889	-23.386667	NA	1
Lejeuneaceae	Ceratolejeunea	Ubatuba	cornuta	Ceratolejeunea cornuta	-44.835556	-23.336944	NA	1
Fabaceae	Chamaecrista	Ubatuba	nictitans	Chamaecrista nictitans	-44.831389	-23.361667	NA	1
Fabaceae	Chamaecrista	Ubatuba	nictitans	Chamaecrista nictitans	-44.860556	-23.351111	NA	1
Fabaceae	Chamaecrista	Ubatuba	nictitans	Chamaecrista nictitans	-44.8525	-23.353611	NA	1
Fabaceae	Chamaecrista	Ubatuba	nictitans	Chamaecrista nictitans	-44.8525	-23.353611	NA	1
Fabaceae	Chamaecrista	Ubatuba	nictitans	Chamaecrista nictitans	-44.8525	-23.353611	NA	1
Fabaceae	Chamaecrista	Ubatuba	rotundifolia	Chamaecrista rotundifolia	-44.831389	-23.361667	NA	1
Fabaceae	Chamaecrista	Ubatuba	rotundifolia	Chamaecrista rotundifolia	-45.243364	-23.550772	NA	1
Fabaceae	Chamaecrista	Ubatuba	nictitans	Chamaecrista nictitans	-45.243364	-23.550772	NA	1
Fabaceae	Chamaecrista	Ubatuba	rotundifolia	Chamaecrista rotundifolia	-45.164281	-23.720328	NA	1
Fabaceae	Chamaecrista	Ubatuba	nictitans	Chamaecrista nictitans	-44.813611	-23.368333	NA	1
Lejeuneaceae	Cheilolejeunea	Ubatuba	rigidula	Cheilolejeunea rigidula	-45.164281	-23.720328	NA	1
Hippocrateaceae	Cheiloclinium	Ubatuba	serratum	Cheiloclinium serratum	-45.084167	-23.366389	NA	1
Hippocrateaceae	Cheiloclinium	Ubatuba	serratum	Cheiloclinium serratum	-45.084167	-23.365556	NA	1
Lejeuneaceae	Cheilolejeunea	Ubatuba	acutangula	Cheilolejeunea acutangula	-44.873611	-23.336944	NA	1
Lejeuneaceae	Cheilolejeunea	Ubatuba	rigidula	Cheilolejeunea rigidula	-44.872222	-23.336944	NA	1
Lejeuneaceae	Cheilolejeunea	Ubatuba	rigidula	Cheilolejeunea rigidula	-44.8725	-23.336944	NA	1
Lejeuneaceae	Cheilolejeunea	Ubatuba	rigidula	Cheilolejeunea rigidula	-45.192222	-23.447778	NA	1
Rubiaceae	Chiococca	Ubatuba	alba	Chiococca alba	-44.866667	-23.35	NA	1
Rubiaceae	Chiococca	Ubatuba	alba	Chiococca alba	-44.848389	-23.36025	NA	1
Rubiaceae	Chiococca	Ubatuba	alba	Chiococca alba	-44.848389	-23.36025	NA	1
Menispermaceae	Chondrodendron	Ubatuba	platiphyllum	Chondrodendron platiphyllum	-45.084167	-23.365556	NA	1
Menispermaceae	Chondrodendron	Ubatuba	platiphyllum	Chondrodendron platiphyllum	-44.966667	-23.35	NA	1
Menispermaceae	Cissampelos	Ubatuba	andromorpha	Cissampelos andromorpha	-44.812367	-23.339444	NA	1
Menispermaceae	Cissampelos	Ubatuba	andromorpha	Cissampelos andromorpha	-44.85	-23.35	NA	1
Vitaceae	Cissus	Ubatuba	verticillata	Cissus verticillata	-44.852789	-23.3525	NA	1
Menispermaceae	Cissampelos	Ubatuba	andromorpha	Cissampelos andromorpha	-45.084167	-23.365556	NA	1
Menispermaceae	Cissampelos	Ubatuba	andromorpha	Cissampelos andromorpha	-44.681389	-23.328889	NA	1
Vitaceae	Cissus	Ubatuba	verticillata	Cissus verticillata	-44.852789	-23.3525	NA	1
Fabaceae	Clitoria	Ubatuba	falcata	Clitoria falcata	-44.849722	-23.358889	NA	1
Fabaceae	Clitoria	Ubatuba	falcata	Clitoria falcata	-44.849722	-23.358889	NA	1
Fabaceae	Clitoria	Ubatuba	falcata	Clitoria falcata	-44.849722	-23.358889	NA	1
Fabaceae	Clitoria	Ubatuba	falcata	Clitoria falcata	-44.849722	-23.358889	NA	1
Fabaceae	Clitoria	Ubatuba	falcata	Clitoria falcata	-44.849722	-23.358889	NA	1
Fabaceae	Clitoria	Ubatuba	falcata	Clitoria falcata	-44.849722	-23.358889	NA	1
Fabaceae	Clitoria	Ubatuba	falcata	Clitoria falcata	-44.849722	-23.358889	NA	1
Fabaceae	Clitoria	Ubatuba	falcata	Clitoria falcata	-45.120694	-23.389667	NA	1
Fabaceae	Clitoria	Ubatuba	laurifolia	Clitoria laurifolia	-45.355556	-23.461111	NA	1
Fabaceae	Clitoria	Ubatuba	laurifolia	Clitoria laurifolia	-44.826111	-23.365833	NA	1
Fabaceae	Clitoria	Ubatuba	laurifolia	Clitoria laurifolia	-44.826111	-23.365833	NA	1
Fabaceae	Clitoria	Ubatuba	laurifolia	Clitoria laurifolia	-44.826111	-23.365833	NA	1
Fabaceae	Clitoria	Ubatuba	laurifolia	Clitoria laurifolia	-44.826111	-23.365833	NA	1
Fabaceae	Clitoria	Ubatuba	laurifolia	Clitoria laurifolia	-44.826111	-23.365833	NA	1
Fabaceae	Clitoria	Ubatuba	laurifolia	Clitoria laurifolia	-44.82	-23.37	NA	1
Fabaceae	Clitoria	Ubatuba	laurifolia	Clitoria laurifolia	-44.826111	-23.365833	NA	1
Clusiaceae	Clusia	Ubatuba	criuva	Clusia criuva	-45.166389	-23.5225	NA	1
Clusiaceae	Clusia	Ubatuba	criuva	Clusia criuva	-45.166389	-23.5225	NA	1
Clusiaceae	Clusia	Ubatuba	criuva	Clusia criuva	-45.166389	-23.5225	NA	1
Clusiaceae	Clusia	Ubatuba	lanceolata	Clusia lanceolata	-44.8	-23.333333	NA	1
Clusiaceae	Clusia	Ubatuba	lanceolata	Clusia lanceolata	-44.8	-23.333333	NA	1
Clusiaceae	Clusia	Ubatuba	lanceolata	Clusia lanceolata	-45.084167	-23.365556	NA	1
Clusiaceae	Clusia	Ubatuba	lanceolata	Clusia lanceolata	-44.8	-23.366667	NA	1
Polygonaceae	Coccoloba	Ubatuba	declinata	Coccoloba declinata	-44.866667	-23.35	NA	1
Polygonaceae	Coccoloba	Ubatuba	declinata	Coccoloba declinata	-45.005561	-23.396333	NA	1
Lejeuneaceae	Cololejeunea	Ubatuba	obliqua	Cololejeunea obliqua	-44.893333	-23.336944	NA	1
Lejeuneaceae	Cololejeunea	Ubatuba	obliqua	Cololejeunea obliqua	-44.835556	-23.336944	NA	1
Lejeuneaceae	Cololejeunea	Ubatuba	obliqua	Cololejeunea obliqua	-44.835556	-23.336944	NA	1
Lejeuneaceae	Cololejeunea	Ubatuba	obliqua	Cololejeunea obliqua	-44.835556	-23.336944	NA	1
Lejeuneaceae	Cololejeunea	Ubatuba	obliqua	Cololejeunea obliqua	-44.835556	-23.336944	NA	1
Lejeuneaceae	Cololejeunea	Ubatuba	obliqua	Cololejeunea obliqua	-44.882222	-23.336944	NA	1
Lejeuneaceae	Cololejeunea	Ubatuba	obliqua	Cololejeunea obliqua	-44.869722	-23.336944	NA	1
Lejeuneaceae	Cololejeunea	Ubatuba	obliqua	Cololejeunea obliqua	-44.876944	-23.336944	NA	1
Lejeuneaceae	Cololejeunea	Ubatuba	obliqua	Cololejeunea obliqua	-44.876111	-23.336944	NA	1
Lejeuneaceae	Cololejeunea	Ubatuba	obliqua	Cololejeunea obliqua	-44.836111	-23.336944	NA	1
Lejeuneaceae	Cololejeunea	Ubatuba	obliqua	Cololejeunea obliqua	-44.842778	-23.336944	NA	1
Lejeuneaceae	Cololejeunea	Ubatuba	obliqua	Cololejeunea obliqua	-44.884722	-23.336944	NA	1
Lejeuneaceae	Cololejeunea	Ubatuba	obliqua	Cololejeunea obliqua	-44.883611	-23.336944	NA	1
Asteraceae	Conyza	Ubatuba	bonariensis	Conyza bonariensis	-44.814444	-23.339444	NA	1
Lejeuneaceae	Cololejeunea	Ubatuba	obliqua	Cololejeunea obliqua	-44.835556	-23.336944	NA	1
Asteraceae	Conyza	Ubatuba	bonariensis	Conyza bonariensis	-44.814444	-23.339444	NA	1
Asteraceae	Conyza	Ubatuba	bonariensis	Conyza bonariensis	-44.814444	-23.339444	NA	1
Lejeuneaceae	Cololejeunea	Ubatuba	obliqua	Cololejeunea obliqua	-44.888333	-23.336944	NA	1
Asteraceae	Conyza	Ubatuba	canadensis	Conyza canadensis	-45.852789	-23.3525	NA	1
Lejeuneaceae	Cololejeunea	Ubatuba	obliqua	Cololejeunea obliqua	-44.868056	-23.336944	NA	1
Urticaceae	Coussapoa	Ubatuba	microcarpa	Coussapoa microcarpa	-44.8	-23.366667	NA	1
Urticaceae	Coussapoa	Ubatuba	microcarpa	Coussapoa microcarpa	-44.927472	-23.348556	NA	1
Urticaceae	Coussapoa	Ubatuba	microcarpa	Coussapoa microcarpa	-44.966667	-23.35	NA	1
Urticaceae	Coussapoa	Ubatuba	microcarpa	Coussapoa microcarpa	-44.966667	-23.35	NA	1
Urticaceae	Coussapoa	Ubatuba	microcarpa	Coussapoa microcarpa	-45.084167	-23.365556	NA	1
Urticaceae	Coussapoa	Ubatuba	microcarpa	Coussapoa microcarpa	-45.084167	-23.366667	NA	1
Urticaceae	Coussapoa	Ubatuba	microcarpa	Coussapoa microcarpa	-44.812222	-23.311111	NA	1
Urticaceae	Coussapoa	Ubatuba	microcarpa	Coussapoa microcarpa	-44.8	-23.366667	NA	1
Urticaceae	Coussapoa	Ubatuba	microcarpa	Coussapoa microcarpa	-45.1275	-23.42	NA	1
Urticaceae	Coussapoa	Ubatuba	microcarpa	Coussapoa microcarpa	-44.866667	-23.35	NA	1
Urticaceae	Coussapoa	Ubatuba	microcarpa	Coussapoa microcarpa	-44.866667	-23.35	NA	1
Rubiaceae	Coussarea	Ubatuba	accedens	Coussarea accedens	-44.816667	-23.333333	NA	1
Rubiaceae	Coussarea	Ubatuba	accedens	Coussarea accedens	-45.084167	-23.366389	NA	1
Rubiaceae	Coussarea	Ubatuba	accedens	Coussarea accedens	-45.092778	-23.396667	NA	1
Rubiaceae	Coussarea	Ubatuba	accedens	Coussarea accedens	-45.084167	-23.366667	NA	1
Rubiaceae	Coussarea	Ubatuba	accedens	Coussarea accedens	-44.816667	-23.333333	NA	1
Fabaceae	Crotalaria	Ubatuba	incana	Crotalaria incana	-45.164281	-23.720328	NA	1
Fabaceae	Crotalaria	Ubatuba	micans	Crotalaria micans	-45.150556	-23.337222	NA	1
Fabaceae	Crotalaria	Ubatuba	micans	Crotalaria micans	-45.139444	-23.344444	NA	1
Fabaceae	Crotalaria	Ubatuba	micans	Crotalaria micans	-45.150556	-23.337222	NA	1
Fabaceae	Crotalaria	Ubatuba	micans	Crotalaria micans	-45.139444	-23.344444	NA	1
Fabaceae	Crotalaria	Ubatuba	pallida	Crotalaria pallida	-44.826111	-23.365833	NA	1
Fabaceae	Crotalaria	Ubatuba	pallida	Crotalaria pallida	-45.164281	-23.720328	NA	1
Fabaceae	Crotalaria	Ubatuba	pallida	Crotalaria pallida	-44.833333	-23.359167	NA	1
Fabaceae	Crotalaria	Ubatuba	pallida	Crotalaria pallida	-44.826111	-23.365833	NA	1
Fabaceae	Crotalaria	Ubatuba	pallida	Crotalaria pallida	-44.82	-23.37	NA	1
Fabaceae	Crotalaria	Ubatuba	stipularia	Crotalaria stipularia	-44.826111	-23.365833	NA	1
Fabaceae	Crotalaria	Ubatuba	stipularia	Crotalaria stipularia	-44.849722	-23.355556	NA	1
Fabaceae	Crotalaria	Ubatuba	stipularia	Crotalaria stipularia	-45.164281	-23.720328	NA	1
Fabaceae	Crotalaria	Ubatuba	stipularia	Crotalaria stipularia	-44.826111	-23.365833	NA	1
Fabaceae	Crotalaria	Ubatuba	stipularia	Crotalaria stipularia	-44.826111	-23.365833	NA	1
Fabaceae	Crotalaria	Ubatuba	stipularia	Crotalaria stipularia	-44.826111	-23.365833	NA	1
Fabaceae	Crotalaria	Ubatuba	stipularia	Crotalaria stipularia	-44.826111	-23.365833	NA	1
Fabaceae	Crotalaria	Ubatuba	stipularia	Crotalaria stipularia	-44.849722	-23.358889	NA	1
Fabaceae	Crotalaria	Ubatuba	vitellina	Crotalaria vitellina	-44.826111	-23.365833	NA	1
Fabaceae	Crotalaria	Ubatuba	vitellina	Crotalaria vitellina	-44.833333	-23.359167	NA	1
Fabaceae	Crotalaria	Ubatuba	vitellina	Crotalaria vitellina	-48.122222	-23.373056	NA	1
Fabaceae	Crotalaria	Ubatuba	vitellina	Crotalaria vitellina	-44.833333	-23.359167	NA	1
Fabaceae	Crotalaria	Ubatuba	vitellina	Crotalaria vitellina	-44.849722	-23.355556	NA	1
Fabaceae	Crotalaria	Ubatuba	vitellina	Crotalaria vitellina	-44.966667	-23.35	NA	1
Fabaceae	Crotalaria	Ubatuba	vitellina	Crotalaria vitellina	-44.926944	-23.348889	NA	1
Fabaceae	Crotalaria	Ubatuba	vitellina	Crotalaria vitellina	-44.849722	-23.355556	NA	1
Fabaceae	Crotalaria	Ubatuba	vitellina	Crotalaria vitellina	-44.826111	-23.365833	NA	1
Sapindaceae	Cupania	Ubatuba	oblongifolia	Cupania oblongifolia	-44.8	-23.366667	NA	1
Sapindaceae	Cupania	Ubatuba	oblongifolia	Cupania oblongifolia	-44.8	-23.366667	NA	1
Sapindaceae	Cupania	Ubatuba	oblongifolia	Cupania oblongifolia	-44.816944	-23.3025	NA	1
Sapindaceae	Cupania	Ubatuba	oblongifolia	Cupania oblongifolia	-45.084167	-23.366389	NA	1
Sapindaceae	Cupania	Ubatuba	oblongifolia	Cupania oblongifolia	-45.1275	-23.42	NA	1
Cyatheaceae	Cyathea	Ubatuba	atrovirens	Cyathea atrovirens	-45.084167	-23.366667	NA	1
Orchidaceae	Cyrtopodium	Ubatuba	flavum	Cyrtopodium flavum	-44.966667	-23.35	NA	1
Fabaceae	Dalbergia	Ubatuba	ecastaphyllum	Dalbergia ecastaphyllum	-44.836111	-23.369722	NA	1
Fabaceae	Dalbergia	Ubatuba	frutescens	Dalbergia frutescens	-44.8	-23.366667	NA	1
Fabaceae	Dalbergia	Ubatuba	ecastaphyllum	Dalbergia ecastaphyllum	-44.966667	-23.35	NA	1
Fabaceae	Dalbergia	Ubatuba	frutescens	Dalbergia frutescens	-44.8	-23.366667	NA	1
Fabaceae	Dalbergia	Ubatuba	frutescens	Dalbergia frutescens	-44.836111	-23.337778	NA	1
Fabaceae	Dalbergia	Ubatuba	ecastaphyllum	Dalbergia ecastaphyllum	-44.850556	-23.359722	NA	1
Fabaceae	Dalbergia	Ubatuba	frutescens	Dalbergia frutescens	-45.084167	-23.365556	NA	1
Fabaceae	Dalbergia	Ubatuba	frutescens	Dalbergia frutescens	-45.139167	-23.369444	NA	1
Fabaceae	Dalbergia	Ubatuba	frutescens	Dalbergia frutescens	-44.836111	-23.337778	NA	1
Fabaceae	Dalbergia	Ubatuba	frutescens	Dalbergia frutescens	-44.855833	-23.353056	NA	1
Fabaceae	Dalbergia	Ubatuba	frutescens	Dalbergia frutescens	-45.164281	-23.720328	NA	1
Fabaceae	Dalbergia	Ubatuba	frutescens	Dalbergia frutescens	-44.855833	-23.353056	NA	1
Fabaceae	Dalbergia	Ubatuba	frutescens	Dalbergia frutescens	-44.836111	-23.337778	NA	1
Fabaceae	Dalbergia	Ubatuba	frutescens	Dalbergia frutescens	-44.816667	-23.333333	NA	1
Fabaceae	Dalbergia	Ubatuba	frutescens	Dalbergia frutescens	-44.833333	-23.359167	NA	1
Fabaceae	Dalbergia	Ubatuba	frutescens	Dalbergia frutescens	-44.866667	-23.35	NA	1
Fabaceae	Dalbergia	Ubatuba	frutescens	Dalbergia frutescens	-46.194444	-23.389722	NA	1
Fabaceae	Dalbergia	Ubatuba	lateriflora	Dalbergia lateriflora	-44.775833	-23.363889	NA	1
Fabaceae	Dalbergia	Ubatuba	lateriflora	Dalbergia lateriflora	-45.084167	-23.365556	NA	1
Euphorbiaceae	Dalechampia	Ubatuba	ficifolia	Dalechampia ficifolia	-45.164281	-23.720328	NA	1
Euphorbiaceae	Dalechampia	Ubatuba	ficifolia	Dalechampia ficifolia	-44.681389	-23.328889	NA	1
Euphorbiaceae	Dalechampia	Ubatuba	ficifolia	Dalechampia ficifolia	-45.333333	-23.466667	NA	1
Euphorbiaceae	Dalechampia	Ubatuba	ficifolia	Dalechampia ficifolia	-44.816667	-23.333333	NA	1
Dilleniaceae	Davilla	Ubatuba	rugosa	Davilla rugosa	-45.164281	-23.720328	NA	1
Dilleniaceae	Davilla	Ubatuba	rugosa	Davilla rugosa	-44.85	-23.35	NA	1
Dilleniaceae	Davilla	Ubatuba	rugosa	Davilla rugosa	-44.866667	-23.35	NA	1
Dilleniaceae	Davilla	Ubatuba	rugosa	Davilla rugosa	-44.833028	-23.362417	NA	1
Dilleniaceae	Davilla	Ubatuba	rugosa	Davilla rugosa	-44.866667	-23.35	NA	1
Dilleniaceae	Davilla	Ubatuba	rugosa	Davilla rugosa	-45.060333	-23.463	NA	1
Fabaceae	Desmodium	Ubatuba	adscendens	Desmodium adscendens	-44.849722	-23.358889	NA	1
Fabaceae	Desmodium	Ubatuba	adscendens	Desmodium adscendens	-45.141389	-23.336667	NA	1
Fabaceae	Desmodium	Ubatuba	axillare	Desmodium axillare	-44.849722	-23.358889	NA	1
Fabaceae	Desmodium	Ubatuba	barbatum	Desmodium barbatum	-44.681389	-23.328889	NA	1
Fabaceae	Desmodium	Ubatuba	axillare	Desmodium axillare	-44.681389	-23.328889	NA	1
Fabaceae	Desmodium	Ubatuba	axillare	Desmodium axillare	-45.1275	-23.42	NA	1
Fabaceae	Desmodium	Ubatuba	incanum	Desmodium incanum	-44.849722	-23.355556	NA	1
Fabaceae	Desmodium	Ubatuba	barbatum	Desmodium barbatum	-45.164281	-23.720328	NA	1
Fabaceae	Desmodium	Ubatuba	barbatum	Desmodium barbatum	-44.826111	-23.365833	NA	1
Fabaceae	Desmodium	Ubatuba	incanum	Desmodium incanum	-44.852222	-23.351111	NA	1
Fabaceae	Desmodium	Ubatuba	incanum	Desmodium incanum	-44.816667	-23.365833	NA	1
Fabaceae	Desmodium	Ubatuba	incanum	Desmodium incanum	-44.832222	-23.361389	NA	1
Fabaceae	Desmodium	Ubatuba	tortuosum	Desmodium tortuosum	-45.164281	-23.720328	NA	1
Araliaceae	Didymopanax	Ubatuba	angustissimus	Didymopanax angustissimus	-44.8	-23.366667	NA	1
Rutaceae	Dictyoloma	Ubatuba	vandellianum	Dictyoloma vandellianum	-45.116667	-23.416667	NA	1
Rutaceae	Dictyoloma	Ubatuba	vandellianum	Dictyoloma vandellianum	-44.866667	-23.35	NA	1
Araliaceae	Didymopanax	Ubatuba	angustissimus	Didymopanax angustissimus	-44.8	-23.366667	NA	1
Dioscoreaceae	Dioscorea	Ubatuba	mollis	Dioscorea mollis	-44.966667	-23.35	NA	1
Araliaceae	Didymopanax	Ubatuba	angustissimus	Didymopanax angustissimus	-44.8	-23.366667	NA	1
Ebenaceae	Diospyros	Ubatuba	brasiliensis	Diospyros brasiliensis	-44.833333	-23.35	NA	1
Ebenaceae	Diospyros	Ubatuba	brasiliensis	Diospyros brasiliensis	-44.852789	-23.352639	NA	1
Araliaceae	Didymopanax	Ubatuba	angustissimus	Didymopanax angustissimus	-44.8	-23.366667	NA	1
Lejeuneaceae	Diplasiolejeunea	Ubatuba	cavifolia	Diplasiolejeunea cavifolia	-44.835556	-23.336944	NA	1
Hippocrateaceae	Elachyptera	Ubatuba	micrantha	Elachyptera micrantha	-45.174167	-23.490833	NA	1
Hippocrateaceae	Elachyptera	Ubatuba	micrantha	Elachyptera micrantha	-44.816667	-23.333333	NA	1
Hippocrateaceae	Elachyptera	Ubatuba	micrantha	Elachyptera micrantha	-44.852789	-23.3525	NA	1
Hippocrateaceae	Elachyptera	Ubatuba	micrantha	Elachyptera micrantha	-45.084167	-23.366389	NA	1
Hippocrateaceae	Elachyptera	Ubatuba	micrantha	Elachyptera micrantha	-45.084167	-23.365556	NA	1
Dryopteridaceae	Elaphoglossum	Ubatuba	lingua	Elaphoglossum lingua	-44.853056	-23.350278	NA	1
Cyperaceae	Eleocharis	Ubatuba	interstincta	Eleocharis interstincta	-44.832222	-23.361389	NA	1
Asteraceae	Elephantopus	Ubatuba	mollis	Elephantopus mollis	-44.8	-23.333333	NA	1
Asteraceae	Elephantopus	Ubatuba	mollis	Elephantopus mollis	-44.839667	-23.342111	NA	1
Asteraceae	Elephantopus	Ubatuba	mollis	Elephantopus mollis	-44.839667	-23.342111	NA	1
Asteraceae	Elephantopus	Ubatuba	mollis	Elephantopus mollis	-45.199194	-23.507611	NA	1
Asteraceae	Elephantopus	Ubatuba	mollis	Elephantopus mollis	-44.812367	-23.339783	NA	1
Asteraceae	Elephantopus	Ubatuba	mollis	Elephantopus mollis	-44.852789	-23.3525	NA	1
Orchidaceae	Elleanthus	Ubatuba	brasiliensis	Elleanthus brasiliensis	-45.083333	-23.4	NA	1
Orchidaceae	Elleanthus	Ubatuba	brasiliensis	Elleanthus brasiliensis	-44.833333	-23.333333	NA	1
Orchidaceae	Epidendrum	Ubatuba	fulgens	Epidendrum fulgens	-45.036556	-23.461111	NA	1
Orchidaceae	Epidendrum	Ubatuba	rigidum	Epidendrum rigidum	-44.833056	-23.361389	NA	1
Asteraceae	Erechtites	Ubatuba	valerianifolius	Erechtites valerianifolius	-44.814444	-23.339444	NA	1
Asteraceae	Erechtites	Ubatuba	valerianifolius	Erechtites valerianifolius	-44.866667	-23.333333	NA	1
Fabaceae	Erythrina	Ubatuba	speciosa	Erythrina speciosa	-44.850556	-23.359722	NA	1
Myrtaceae	Eugenia	Ubatuba	brasiliensis	Eugenia brasiliensis	-44.966667	-23.35	NA	1
Myrtaceae	Eugenia	Ubatuba	brasiliensis	Eugenia brasiliensis	-44.8	-23.366667	NA	1
Myrtaceae	Eugenia	Ubatuba	brasiliensis	Eugenia brasiliensis	-45.143086	-23.619469	NA	1
Myrtaceae	Eugenia	Ubatuba	brasiliensis	Eugenia brasiliensis	-44.8	-23.366667	NA	1
Myrtaceae	Eugenia	Ubatuba	cerasiflora	Eugenia cerasiflora	-44.8	-23.366667	NA	1
Myrtaceae	Eugenia	Ubatuba	cerasiflora	Eugenia cerasiflora	-44.816944	-23.3025	NA	1
Myrtaceae	Eugenia	Ubatuba	cerasiflora	Eugenia cerasiflora	-44.835	-23.336667	NA	1
Myrtaceae	Eugenia	Ubatuba	cerasiflora	Eugenia cerasiflora	-45.087778	-23.370278	NA	1
Myrtaceae	Eugenia	Ubatuba	copacabanensis	Eugenia copacabanensis	-44.812222	-23.311111	NA	1
Myrtaceae	Eugenia	Ubatuba	excelsa	Eugenia excelsa	-45.164281	-23.720328	NA	1
Myrtaceae	Eugenia	Ubatuba	fusca	Eugenia fusca	-44.8325	-23.365556	NA	1
Myrtaceae	Eugenia	Ubatuba	fusca	Eugenia fusca	-44.8	-23.366667	NA	1
Myrtaceae	Eugenia	Ubatuba	fusca	Eugenia fusca	-44.8	-23.366667	NA	1
Myrtaceae	Eugenia	Ubatuba	excelsa	Eugenia excelsa	-45.088056	-23.370556	NA	1
Myrtaceae	Eugenia	Ubatuba	fusca	Eugenia fusca	-44.835	-23.336667	NA	1
Myrtaceae	Eugenia	Ubatuba	fusca	Eugenia fusca	-44.8	-23.366667	NA	1
Myrtaceae	Eugenia	Ubatuba	fusca	Eugenia fusca	-45.089444	-23.371944	NA	1
Myrtaceae	Eugenia	Ubatuba	kleinii	Eugenia kleinii	-45.089444	-23.371944	NA	1
Myrtaceae	Eugenia	Ubatuba	melanogyna	Eugenia melanogyna	-45.084167	-23.366389	NA	1
Myrtaceae	Eugenia	Ubatuba	monosperma	Eugenia monosperma	-44.812222	-23.311111	NA	1
Myrtaceae	Eugenia	Ubatuba	monosperma	Eugenia monosperma	-44.8	-23.366667	NA	1
Myrtaceae	Eugenia	Ubatuba	monosperma	Eugenia monosperma	-44.8	-23.366667	NA	1
Myrtaceae	Eugenia	Ubatuba	mosenii	Eugenia mosenii	-45.378306	-23.61245	NA	1
Myrtaceae	Eugenia	Ubatuba	mosenii	Eugenia mosenii	-44.835	-23.336667	NA	1
Myrtaceae	Eugenia	Ubatuba	mosenii	Eugenia mosenii	-44.8	-23.366667	NA	1
Myrtaceae	Eugenia	Ubatuba	melanogyna	Eugenia melanogyna	-45.086667	-23.369167	NA	1
Myrtaceae	Eugenia	Ubatuba	multicostata	Eugenia multicostata	-45.084167	-23.366389	NA	1
Myrtaceae	Eugenia	Ubatuba	multicostata	Eugenia multicostata	-44.812222	-23.311111	NA	1
Myrtaceae	Eugenia	Ubatuba	multicostata	Eugenia multicostata	-44.8	-23.366667	NA	1
Myrtaceae	Eugenia	Ubatuba	multicostata	Eugenia multicostata	-45.164281	-23.720328	NA	1
Myrtaceae	Eugenia	Ubatuba	multicostata	Eugenia multicostata	-45.088611	-23.371111	NA	1
Myrtaceae	Eugenia	Ubatuba	pisiformis	Eugenia pisiformis	-44.835	-23.37	NA	1
Myrtaceae	Eugenia	Ubatuba	speciosa	Eugenia speciosa	-44.8	-23.366667	NA	1
Myrtaceae	Eugenia	Ubatuba	speciosa	Eugenia speciosa	-44.8	-23.366667	NA	1
Myrtaceae	Eugenia	Ubatuba	speciosa	Eugenia speciosa	-44.8	-23.366667	NA	1
Myrtaceae	Eugenia	Ubatuba	speciosa	Eugenia speciosa	-44.866667	-23.35	NA	1
Meteoriaceae	Floribundaria	Ubatuba	flaccida	Floribundaria flaccida	-45.192222	-23.448056	NA	1
Fissidentaceae	Fissidens	Ubatuba	elegans	Fissidens elegans	-45.164281	-23.720328	NA	1
Bignoniaceae	Fridericia	Ubatuba	rego	Fridericia rego	-45.084167	-23.365556	NA	1
Bignoniaceae	Fridericia	Ubatuba	rego	Fridericia rego	-44.852789	-23.3525	NA	1
Frullaniaceae	Frullania	Ubatuba	ericoides	Frullania ericoides	-45.192778	-23.448333	NA	1
Fabaceae	Galactia	Ubatuba	latisiliqua	Galactia latisiliqua	-44.826111	-23.365833	NA	1
Fabaceae	Galactia	Ubatuba	latisiliqua	Galactia latisiliqua	-44.826111	-23.365833	NA	1
Fabaceae	Galactia	Ubatuba	latisiliqua	Galactia latisiliqua	-44.826111	-23.365833	NA	1
Fabaceae	Galactia	Ubatuba	latisiliqua	Galactia latisiliqua	-44.826111	-23.365833	NA	1
Asteraceae	Gamochaeta	Ubatuba	americana	Gamochaeta americana	-45.164281	-23.720328	NA	1
Clusiaceae	Garcinia	Ubatuba	gardneriana	Garcinia gardneriana	-45.092778	-23.396667	NA	1
Asteraceae	Gamochaeta	Ubatuba	americana	Gamochaeta americana	-44.814444	-23.339444	NA	1
Asteraceae	Gamochaeta	Ubatuba	americana	Gamochaeta americana	-44.814444	-23.339444	NA	1
Clusiaceae	Garcinia	Ubatuba	gardneriana	Garcinia gardneriana	-45.084167	-23.366667	NA	1
Clusiaceae	Garcinia	Ubatuba	gardneriana	Garcinia gardneriana	-44.816944	-23.3025	NA	1
Clusiaceae	Garcinia	Ubatuba	gardneriana	Garcinia gardneriana	-44.812222	-23.311111	NA	1
Rubiaceae	Genipa	Ubatuba	infundibuliformis	Genipa infundibuliformis	-44.8	-23.366667	NA	1
Nyctaginaceae	Guapira	Ubatuba	hirsuta	Guapira hirsuta	-45.084167	-23.366667	NA	1
Nyctaginaceae	Guapira	Ubatuba	opposita	Guapira opposita	-44.8	-23.366667	NA	1
Nyctaginaceae	Guapira	Ubatuba	opposita	Guapira opposita	-44.848333	-23.360833	NA	1
Nyctaginaceae	Guapira	Ubatuba	opposita	Guapira opposita	-44.8	-23.366667	NA	1
Nyctaginaceae	Guapira	Ubatuba	opposita	Guapira opposita	-44.8325	-23.365556	NA	1
Nyctaginaceae	Guapira	Ubatuba	opposita	Guapira opposita	-44.833333	-23.358333	NA	1
Nyctaginaceae	Guapira	Ubatuba	opposita	Guapira opposita	-45.084167	-23.366667	NA	1
Nyctaginaceae	Guapira	Ubatuba	opposita	Guapira opposita	-44.8	-23.366667	NA	1
Nyctaginaceae	Guapira	Ubatuba	opposita	Guapira opposita	-45.084167	-23.366389	NA	1
Nyctaginaceae	Guapira	Ubatuba	opposita	Guapira opposita	-44.816944	-23.3025	NA	1
Nyctaginaceae	Guapira	Ubatuba	opposita	Guapira opposita	-44.966667	-23.35	NA	1
Nyctaginaceae	Guapira	Ubatuba	opposita	Guapira opposita	-44.966667	-23.35	NA	1
Nyctaginaceae	Guapira	Ubatuba	opposita	Guapira opposita	-44.816667	-23.333333	NA	1
Nyctaginaceae	Guapira	Ubatuba	opposita	Guapira opposita	-44.966667	-23.35	NA	1
Nyctaginaceae	Guapira	Ubatuba	opposita	Guapira opposita	-45.260556	-23.552222	NA	1
Nyctaginaceae	Guapira	Ubatuba	opposita	Guapira opposita	-44.849444	-22.356944	NA	1
Nyctaginaceae	Guapira	Ubatuba	opposita	Guapira opposita	-44.866667	-23.35	NA	1
Nyctaginaceae	Guapira	Ubatuba	opposita	Guapira opposita	-44.966667	-23.35	NA	1
Zingiberaceae	Hedychium	Ubatuba	coronarium	Hedychium coronarium	-44.852789	-23.3525	NA	1
Zingiberaceae	Hedychium	Ubatuba	coronarium	Hedychium coronarium	-45.137389	-23.470444	NA	1
Zingiberaceae	Hedychium	Ubatuba	coronarium	Hedychium coronarium	-45.137389	-23.470444	NA	1
Chloranthaceae	Hedyosmum	Ubatuba	brasiliense	Hedyosmum brasiliense	-45.164281	-23.720328	NA	1
Rubiaceae	Hillia	Ubatuba	parasitica	Hillia parasitica	-45.120556	-23.389444	NA	1
Rubiaceae	Hillia	Ubatuba	parasitica	Hillia parasitica	-45.084167	-23.365556	NA	1
Campanulaceae	Hippobroma	Ubatuba	longiflora	Hippobroma longiflora	-44.681389	-23.328889	NA	1
Campanulaceae	Hippobroma	Ubatuba	longiflora	Hippobroma longiflora	-44.866667	-23.35	NA	1
Rubiaceae	Hillia	Ubatuba	parasitica	Hillia parasitica	-44.866667	-23.35	NA	1
Dicranaceae	Holomitrium	Ubatuba	arboreum	Holomitrium arboreum	-45.191667	-23.4475	NA	1
Dicranaceae	Holomitrium	Ubatuba	crispulum	Holomitrium crispulum	-45.192778	-23.448056	NA	1
Dicranaceae	Holomitrium	Ubatuba	crispulum	Holomitrium crispulum	-44.853611	-23.336944	NA	1
Melastomataceae	Huberia	Ubatuba	ovalifolia	Huberia ovalifolia	-45.164281	-23.720328	NA	1
Melastomataceae	Huberia	Ubatuba	ovalifolia	Huberia ovalifolia	-44.786111	-23.301389	NA	1
Melastomataceae	Huberia	Ubatuba	ovalifolia	Huberia ovalifolia	-44.786111	-23.301389	NA	1
Fabaceae	Hymenaea	Ubatuba	courbaril	Hymenaea courbaril	-45.084167	-23.366667	NA	1
Hypoxidaceae	Hypoxis	Ubatuba	decumbens	Hypoxis decumbens	-44.849722	-23.346667	NA	1
Lamiaceae	Hyptis	Ubatuba	lappulacea	Hyptis lappulacea	-45.164281	-23.720328	NA	1
Aquifoliaceae	Ilex	Ubatuba	dumosa	Ilex dumosa	-44.8	-23.366667	NA	1
Aquifoliaceae	Ilex	Ubatuba	integerrima	Ilex integerrima	-44.8	-23.366667	NA	1
Fabaceae	Indigofera	Ubatuba	suffruticosa	Indigofera suffruticosa	-44.82	-23.37	NA	1
Fabaceae	Indigofera	Ubatuba	suffruticosa	Indigofera suffruticosa	-44.835556	-23.369167	NA	1
Fabaceae	Indigofera	Ubatuba	suffruticosa	Indigofera suffruticosa	-44.835556	-23.369167	NA	1
Fabaceae	Indigofera	Ubatuba	suffruticosa	Indigofera suffruticosa	-44.934778	-23.351472	NA	1
Fabaceae	Inga	Ubatuba	capitata	Inga capitata	-45.084167	-23.366389	NA	1
Fabaceae	Inga	Ubatuba	capitata	Inga capitata	-44.791389	-23.296111	NA	1
Fabaceae	Inga	Ubatuba	capitata	Inga capitata	-45.092778	-23.396667	NA	1
Fabaceae	Inga	Ubatuba	capitata	Inga capitata	-45.084167	-23.366667	NA	1
Fabaceae	Inga	Ubatuba	capitata	Inga capitata	-44.835	-23.336667	NA	1
Fabaceae	Inga	Ubatuba	capitata	Inga capitata	-44.835	-23.336667	NA	1
Fabaceae	Inga	Ubatuba	edulis	Inga edulis	-44.852789	-23.352639	NA	1
Fabaceae	Inga	Ubatuba	edulis	Inga edulis	-44.852789	-23.352639	NA	1
Fabaceae	Inga	Ubatuba	edulis	Inga edulis	-44.849722	-23.355556	NA	1
Fabaceae	Inga	Ubatuba	edulis	Inga edulis	-45.12	-23.390556	NA	1
Fabaceae	Inga	Ubatuba	edulis	Inga edulis	-44.852222	-23.351111	NA	1
Fabaceae	Inga	Ubatuba	edulis	Inga edulis	-44.839722	-23.356944	NA	1
Fabaceae	Inga	Ubatuba	subnuda	Inga subnuda	-44.849722	-23.358889	NA	1
Fabaceae	Inga	Ubatuba	subnuda	Inga subnuda	-44.849722	-23.358889	NA	1
Fabaceae	Inga	Ubatuba	subnuda	Inga subnuda	-44.849722	-23.358889	NA	1
Convolvulaceae	Ipomoea	Ubatuba	cairica	Ipomoea cairica	-44.816667	-23.333333	NA	1
Convolvulaceae	Ipomoea	Ubatuba	cairica	Ipomoea cairica	-44.85	-23.35	NA	1
Convolvulaceae	Ipomoea	Ubatuba	pes-caprae	Ipomoea pes-caprae	-44.848333	-23.360833	NA	1
Convolvulaceae	Ipomoea	Ubatuba	philomega	Ipomoea philomega	-44.852789	-23.3525	NA	1
Convolvulaceae	Ipomoea	Ubatuba	tiliacea	Ipomoea tiliacea	-44.848389	-23.36025	NA	1
Convolvulaceae	Ipomoea	Ubatuba	cairica	Ipomoea cairica	-44.85	-23.35	NA	1
Pylaisiadelphaceae	Isopterygium	Ubatuba	tenerum	Isopterygium tenerum	-45.164281	-23.720328	NA	1
Pylaisiadelphaceae	Isopterygium	Ubatuba	tenerum	Isopterygium tenerum	-45.164281	-23.720328	NA	1
Pylaisiadelphaceae	Isopterygium	Ubatuba	tenerum	Isopterygium tenerum	-45.164281	-23.720328	NA	1
Pylaisiadelphaceae	Isopterygium	Ubatuba	tenerum	Isopterygium tenerum	-44.835556	-23.336944	NA	1
Convolvulaceae	Ipomoea	Ubatuba	cairica	Ipomoea cairica	-44.848333	-23.36025	NA	1
Pylaisiadelphaceae	Isopterygium	Ubatuba	tenerum	Isopterygium tenerum	-45.164281	-23.720328	NA	1
Pylaisiadelphaceae	Isopterygium	Ubatuba	tenerum	Isopterygium tenerum	-45.164281	-23.720328	NA	1
Pylaisiadelphaceae	Isopterygium	Ubatuba	tenerum	Isopterygium tenerum	-45.164281	-23.720328	NA	1
Pylaisiadelphaceae	Isopterygium	Ubatuba	tenerum	Isopterygium tenerum	-45.164281	-23.720328	NA	1
Pylaisiadelphaceae	Isopterygium	Ubatuba	tenerum	Isopterygium tenerum	-45.164281	-23.720328	NA	1
Pylaisiadelphaceae	Isopterygium	Ubatuba	tenerum	Isopterygium tenerum	-44.850278	-23.336944	NA	1
Pylaisiadelphaceae	Isopterygium	Ubatuba	tenerum	Isopterygium tenerum	-44.858056	-23.336944	NA	1
Pylaisiadelphaceae	Isopterygium	Ubatuba	tenerum	Isopterygium tenerum	-44.861389	-23.336944	NA	1
Pylaisiadelphaceae	Isopterygium	Ubatuba	tenerum	Isopterygium tenerum	-44.886667	-23.336944	NA	1
Pylaisiadelphaceae	Isopterygium	Ubatuba	tenerum	Isopterygium tenerum	-44.865556	-23.336944	NA	1
Pylaisiadelphaceae	Isopterygium	Ubatuba	tenerum	Isopterygium tenerum	-44.863889	-23.336944	NA	1
Pylaisiadelphaceae	Isopterygium	Ubatuba	tenerum	Isopterygium tenerum	-44.869167	-23.336944	NA	1
Pylaisiadelphaceae	Isopterygium	Ubatuba	tenerum	Isopterygium tenerum	-44.858333	-23.336944	NA	1
Pylaisiadelphaceae	Isopterygium	Ubatuba	tenerum	Isopterygium tenerum	-44.851111	-23.336944	NA	1
Pylaisiadelphaceae	Isopterygium	Ubatuba	tenerum	Isopterygium tenerum	-44.835556	-23.336944	NA	1
Pylaisiadelphaceae	Isopterygium	Ubatuba	tenerum	Isopterygium tenerum	-44.852778	-23.336944	NA	1
Pylaisiadelphaceae	Isopterygium	Ubatuba	tenerum	Isopterygium tenerum	-44.890833	-23.336944	NA	1
Pylaisiadelphaceae	Isopterygium	Ubatuba	tenerum	Isopterygium tenerum	-44.835556	-23.336944	NA	1
Pylaisiadelphaceae	Isopterygium	Ubatuba	tenerum	Isopterygium tenerum	-44.835556	-23.336944	NA	1
Pylaisiadelphaceae	Isopterygium	Ubatuba	tenerum	Isopterygium tenerum	-44.870833	-23.336944	NA	1
Caricaceae	Jacaratia	Ubatuba	spinosa	Jacaratia spinosa	-45.084167	-23.366667	NA	1
Lepidoziaceae	Kurzia	Ubatuba	capillaris	Kurzia capillaris	-45.192778	-23.448056	NA	1
Lepidoziaceae	Kurzia	Ubatuba	capillaris	Kurzia capillaris	-45.192778	-23.448056	NA	1
Lacistemataceae	Lacistema	Ubatuba	pubescens	Lacistema pubescens	-45.164281	-23.720328	NA	1
Verbenaceae	Lantana	Ubatuba	undulata	Lantana undulata	-44.848333	-23.360833	NA	1
Verbenaceae	Lantana	Ubatuba	fucata	Lantana fucata	-44.839667	-23.342111	NA	1
Verbenaceae	Lantana	Ubatuba	camara	Lantana camara	-44.681389	-23.328889	NA	1
Melastomataceae	Leandra	Ubatuba	melastomoides	Leandra melastomoides	-44.681389	-23.328889	NA	1
Melastomataceae	Leandra	Ubatuba	melastomoides	Leandra melastomoides	-44.866667	-23.35	NA	1
Melastomataceae	Leandra	Ubatuba	melastomoides	Leandra melastomoides	-45.260556	-23.552222	NA	1
Melastomataceae	Leandra	Ubatuba	melastomoides	Leandra melastomoides	-45.1275	-23.42	NA	1
Lejeuneaceae	Lejeunea	Ubatuba	flava	Lejeunea flava	-44.874722	-23.336944	NA	1
Lejeuneaceae	Lejeunea	Ubatuba	flava	Lejeunea flava	-44.891944	-23.336944	NA	1
Lejeuneaceae	Lejeunea	Ubatuba	flava	Lejeunea flava	-44.893889	-23.336944	NA	1
Lejeuneaceae	Lejeunea	Ubatuba	flava	Lejeunea flava	-44.881944	-23.336944	NA	1
Lejeuneaceae	Lejeunea	Ubatuba	flava	Lejeunea flava	-44.840556	-23.336944	NA	1
Lejeuneaceae	Lejeunea	Ubatuba	flava	Lejeunea flava	-44.885	-23.336944	NA	1
Lejeuneaceae	Lejeunea	Ubatuba	flava	Lejeunea flava	-44.859722	-23.336944	NA	1
Lejeuneaceae	Lejeunea	Ubatuba	flava	Lejeunea flava	-44.843333	-23.336944	NA	1
Lejeuneaceae	Lejeunea	Ubatuba	flava	Lejeunea flava	-44.894167	-23.336944	NA	1
Lejeuneaceae	Lejeunea	Ubatuba	flava	Lejeunea flava	-44.855833	-23.336944	NA	1
Lejeuneaceae	Lejeunea	Ubatuba	laetevirens	Lejeunea laetevirens	-44.835556	-23.336944	NA	1
Lejeuneaceae	Lejeunea	Ubatuba	flava	Lejeunea flava	-44.891667	-23.336944	NA	1
Leucobryaceae	Leucobryum	Ubatuba	clavatum	Leucobryum clavatum	-52.033333	-23.683333	NA	1
Leucobryaceae	Leucobryum	Ubatuba	clavatum	Leucobryum clavatum	-51.033333	-23.666667	NA	1
Leucobryaceae	Leucobryum	Ubatuba	clavatum	Leucobryum clavatum	-50.033333	-23.65	NA	1
Leucobryaceae	Leucobryum	Ubatuba	clavatum	Leucobryum clavatum	-45.164281	-23.720328	NA	1
Lejeuneaceae	Lejeunea	Ubatuba	flava	Lejeunea flava	-45.164281	-23.720328	NA	1
Leucobryaceae	Leucobryum	Ubatuba	clavatum	Leucobryum clavatum	-44.884167	-23.336944	NA	1
Leucobryaceae	Leucobryum	Ubatuba	clavatum	Leucobryum clavatum	-49.033333	-23.633333	NA	1
Leucobryaceae	Leucobryum	Ubatuba	clavatum	Leucobryum clavatum	-48.033333	-23.616667	NA	1
Leucobryaceae	Leucobryum	Ubatuba	clavatum	Leucobryum clavatum	-44.853056	-23.336944	NA	1
Lejeuneaceae	Lejeunea	Ubatuba	flava	Lejeunea flava	-45.164281	-23.720328	NA	1
Leucobryaceae	Leucobryum	Ubatuba	clavatum	Leucobryum clavatum	-44.854722	-23.336944	NA	1
Leucobryaceae	Leucobryum	Ubatuba	clavatum	Leucobryum clavatum	-44.850556	-23.336944	NA	1
Leucobryaceae	Leucobryum	Ubatuba	clavatum	Leucobryum clavatum	-44.86	-23.336944	NA	1
Leucobryaceae	Leucobryum	Ubatuba	clavatum	Leucobryum clavatum	-44.860556	-23.336944	NA	1
Leucobryaceae	Leucobryum	Ubatuba	martianum	Leucobryum martianum	-45.164281	-23.720328	NA	1
Lauraceae	Licaria	Ubatuba	armeniaca	Licaria armeniaca	-45.083333	-23.4	NA	1
Lauraceae	Licaria	Ubatuba	armeniaca	Licaria armeniaca	-45.083333	-23.4	NA	1
Lauraceae	Licaria	Ubatuba	armeniaca	Licaria armeniaca	-45.116667	-23.416667	NA	1
Orchidaceae	Liparis	Ubatuba	nervosa	Liparis nervosa	-44.833333	-23.35	NA	1
Onagraceae	Ludwigia	Ubatuba	octovalvis	Ludwigia octovalvis	-45.036556	-23.461111	NA	1
Bignoniaceae	Lundia	Ubatuba	longa	Lundia longa	-44.85	-23.35	NA	1
Bignoniaceae	Lundia	Ubatuba	longa	Lundia longa	-44.85	-23.35	NA	1
Bignoniaceae	Lundia	Ubatuba	longa	Lundia longa	-44.85	-23.35	NA	1
Lejeuneaceae	Lopholejeunea	Ubatuba	nigricans	Lopholejeunea nigricans	-44.835556	-23.336944	NA	1
Schizaeaceae	Lygodium	Ubatuba	volubile	Lygodium volubile	-44.853056	-23.350278	NA	1
Schizaeaceae	Lygodium	Ubatuba	volubile	Lygodium volubile	-45.25	-23.383333	NA	1
Euphorbiaceae	Mabea	Ubatuba	piriri	Mabea piriri	-45.084167	-23.366389	NA	1
Euphorbiaceae	Mabea	Ubatuba	piriri	Mabea piriri	-45.084167	-23.366667	NA	1
Fabaceae	Machaerium	Ubatuba	lanceolatum	Machaerium lanceolatum	-44.8	-23.333333	NA	1
Fabaceae	Machaerium	Ubatuba	nyctitans	Machaerium nyctitans	-45.323333	-23.370556	NA	1
Fabaceae	Machaerium	Ubatuba	nyctitans	Machaerium nyctitans	-45.099722	-23.099722	NA	1
Fabaceae	Machaerium	Ubatuba	lanceolatum	Machaerium lanceolatum	-45.084167	-23.365556	NA	1
Fabaceae	Machaerium	Ubatuba	uncinatum	Machaerium uncinatum	-45.084167	-23.366389	NA	1
Fabaceae	Machaerium	Ubatuba	uncinatum	Machaerium uncinatum	-44.833056	-23.373889	NA	1
Fabaceae	Machaerium	Ubatuba	uncinatum	Machaerium uncinatum	-45.084167	-23.365556	NA	1
Fabaceae	Machaerium	Ubatuba	uncinatum	Machaerium uncinatum	-45.8375	-23.373889	NA	1
Fabaceae	Machaerium	Ubatuba	uncinatum	Machaerium uncinatum	-45.8375	-23.373889	NA	1
Fabaceae	Machaerium	Ubatuba	uncinatum	Machaerium uncinatum	-44.849722	-23.355556	NA	1
Fabaceae	Machaerium	Ubatuba	uncinatum	Machaerium uncinatum	-44.849722	-23.355556	NA	1
Apocynaceae	Macroditassa	Ubatuba	marianae	Macroditassa marianae	-45.25	-23.383333	NA	1
Fabaceae	Machaerium	Ubatuba	uncinatum	Machaerium uncinatum	-44.849722	-23.355556	NA	1
Fabaceae	Macroptilium	Ubatuba	atropurpureum	Macroptilium atropurpureum	-44.848389	-23.36025	NA	1
Fabaceae	Macroptilium	Ubatuba	atropurpureum	Macroptilium atropurpureum	-44.825889	-23.353333	NA	1
Fabaceae	Macroptilium	Ubatuba	atropurpureum	Macroptilium atropurpureum	-44.858333	-23.351667	NA	1
Fabaceae	Macroptilium	Ubatuba	atropurpureum	Macroptilium atropurpureum	-44.858333	-23.351667	NA	1
Fabaceae	Macroptilium	Ubatuba	lathyroides	Macroptilium lathyroides	-44.813611	-23.368333	NA	1
Fabaceae	Macroptilium	Ubatuba	lathyroides	Macroptilium lathyroides	-44.850278	-23.348056	NA	1
Apocynaceae	Mandevilla	Ubatuba	funiformis	Mandevilla funiformis	-44	-23	NA	1
Apocynaceae	Mandevilla	Ubatuba	funiformis	Mandevilla funiformis	-44.85	-23.35	NA	1
Sapindaceae	Matayba	Ubatuba	intermedia	Matayba intermedia	-45.084167	-23.366389	NA	1
Sapindaceae	Matayba	Ubatuba	intermedia	Matayba intermedia	-44.8	-23.366667	NA	1
Apocynaceae	Matelea	Ubatuba	denticulata	Matelea denticulata	-44.85	-23.35	NA	1
Apocynaceae	Matelea	Ubatuba	denticulata	Matelea denticulata	-44.852789	-23.3525	NA	1
Cucurbitaceae	Melothria	Ubatuba	pendula	Melothria pendula	-44.852789	-23.3525	NA	1
Cucurbitaceae	Melothria	Ubatuba	pendula	Melothria pendula	-44.966667	-23.35	NA	1
Meteoriaceae	Meteorium	Ubatuba	nigrescens	Meteorium nigrescens	-44.8475	-23.336944	NA	1
Metzgeriaceae	Metzgeria	Ubatuba	brasiliensis	Metzgeria brasiliensis	-44.835556	-23.336944	NA	1
Metzgeriaceae	Metzgeria	Ubatuba	brasiliensis	Metzgeria brasiliensis	-44.835556	-23.336944	NA	1
Metzgeriaceae	Metzgeria	Ubatuba	brasiliensis	Metzgeria brasiliensis	-44.835556	-23.336944	NA	1
Metzgeriaceae	Metzgeria	Ubatuba	brasiliensis	Metzgeria brasiliensis	-44.835556	-23.336944	NA	1
Metzgeriaceae	Metzgeria	Ubatuba	brasiliensis	Metzgeria brasiliensis	-44.835556	-23.336944	NA	1
Metzgeriaceae	Metzgeria	Ubatuba	brasiliensis	Metzgeria brasiliensis	-44.835556	-23.336944	NA	1
Metzgeriaceae	Metzgeria	Ubatuba	brasiliensis	Metzgeria brasiliensis	-44.835556	-23.336944	NA	1
Metzgeriaceae	Metzgeria	Ubatuba	brasiliensis	Metzgeria brasiliensis	-44.835556	-23.336944	NA	1
Metzgeriaceae	Metzgeria	Ubatuba	brasiliensis	Metzgeria brasiliensis	-44.835556	-23.336944	NA	1
Metzgeriaceae	Metzgeria	Ubatuba	brasiliensis	Metzgeria brasiliensis	-45.164281	-23.720328	NA	1
Metzgeriaceae	Metzgeria	Ubatuba	brasiliensis	Metzgeria brasiliensis	-44.835556	-23.336944	NA	1
Metzgeriaceae	Metzgeria	Ubatuba	brasiliensis	Metzgeria brasiliensis	-44.835556	-23.336944	NA	1
Metzgeriaceae	Metzgeria	Ubatuba	brasiliensis	Metzgeria brasiliensis	-44.835556	-23.336944	NA	1
Metzgeriaceae	Metzgeria	Ubatuba	brasiliensis	Metzgeria brasiliensis	-44.835556	-23.336944	NA	1
Metzgeriaceae	Metzgeria	Ubatuba	brasiliensis	Metzgeria brasiliensis	-44.835556	-23.336944	NA	1
Metzgeriaceae	Metzgeria	Ubatuba	brasiliensis	Metzgeria brasiliensis	-44.835556	-23.336944	NA	1
Metzgeriaceae	Metzgeria	Ubatuba	brasiliensis	Metzgeria brasiliensis	-45.164281	-23.720328	NA	1
Metzgeriaceae	Metzgeria	Ubatuba	brasiliensis	Metzgeria brasiliensis	-44.835556	-23.336944	NA	1
Metzgeriaceae	Metzgeria	Ubatuba	brasiliensis	Metzgeria brasiliensis	-45.164281	-23.720328	NA	1
Metzgeriaceae	Metzgeria	Ubatuba	brasiliensis	Metzgeria brasiliensis	-45.164281	-23.720328	NA	1
Metzgeriaceae	Metzgeria	Ubatuba	brasiliensis	Metzgeria brasiliensis	-44.835556	-23.336944	NA	1
Metzgeriaceae	Metzgeria	Ubatuba	brasiliensis	Metzgeria brasiliensis	-44.835556	-23.336944	NA	1
Metzgeriaceae	Metzgeria	Ubatuba	brasiliensis	Metzgeria brasiliensis	-45.164281	-23.720328	NA	1
Metzgeriaceae	Metzgeria	Ubatuba	brasiliensis	Metzgeria brasiliensis	-44.835556	-23.336944	NA	1
Metzgeriaceae	Metzgeria	Ubatuba	brasiliensis	Metzgeria brasiliensis	-45.164281	-23.720328	NA	1
Melastomataceae	Miconia	Ubatuba	albicans	Miconia albicans	-46.241667	-23.42	NA	1
Melastomataceae	Miconia	Ubatuba	albicans	Miconia albicans	-45.352778	-23.461111	NA	1
Melastomataceae	Miconia	Ubatuba	prasina	Miconia prasina	-46.166667	-23.416667	NA	1
Melastomataceae	Miconia	Ubatuba	prasina	Miconia prasina	-44.8	-23.366667	NA	1
Melastomataceae	Miconia	Ubatuba	prasina	Miconia prasina	-44.8	-23.366667	NA	1
Melastomataceae	Miconia	Ubatuba	prasina	Miconia prasina	-44.846667	-23.356944	NA	1
Melastomataceae	Miconia	Ubatuba	prasina	Miconia prasina	-44.927472	-23.348556	NA	1
Melastomataceae	Miconia	Ubatuba	prasina	Miconia prasina	-44.866667	-23.35	NA	1
Melastomataceae	Miconia	Ubatuba	pusilliflora	Miconia pusilliflora	-44.812222	-23.311111	NA	1
Lejeuneaceae	Microlejeunea	Ubatuba	bullata	Microlejeunea bullata	-45.164281	-23.720328	NA	1
Polypodiaceae	Microgramma	Ubatuba	geminata	Microgramma geminata	-44.853056	-23.350278	NA	1
Lejeuneaceae	Microlejeunea	Ubatuba	bullata	Microlejeunea bullata	-45.192778	-23.448333	NA	1
Asteraceae	Mikania	Ubatuba	cordifolia	Mikania cordifolia	-44.814444	-23.339444	NA	1
Asteraceae	Mikania	Ubatuba	hastato-cordata	Mikania hastato-cordata	-44.852789	-23.3525	NA	1
Asteraceae	Mikania	Ubatuba	lundiana	Mikania lundiana	-45.084167	-23.366389	NA	1
Asteraceae	Mikania	Ubatuba	lundiana	Mikania lundiana	-45.084167	-23.365556	NA	1
Asteraceae	Mikania	Ubatuba	lindbergii	Mikania lindbergii	-44.814444	-23.339444	NA	1
Asteraceae	Mikania	Ubatuba	rufescens	Mikania rufescens	-44.852789	-23.3525	NA	1
Asteraceae	Mikania	Ubatuba	ternata	Mikania ternata	-44.852789	-23.3525	NA	1
Fabaceae	Mimosa	Ubatuba	bimucronata	Mimosa bimucronata	-44.82	-23.37	NA	1
Fabaceae	Mimosa	Ubatuba	bimucronata	Mimosa bimucronata	-44.85	-23.347778	NA	1
Fabaceae	Mimosa	Ubatuba	bimucronata	Mimosa bimucronata	-44.849722	-23.355556	NA	1
Fabaceae	Mimosa	Ubatuba	elliptica	Mimosa elliptica	-44.850556	-23.353611	NA	1
Fabaceae	Mimosa	Ubatuba	elliptica	Mimosa elliptica	-44.850556	-23.353611	NA	1
Sapotaceae	Mimusops	Ubatuba	coriacea	Mimusops coriacea	-44.848333	-23.360833	NA	1
Fabaceae	Mucuna	Ubatuba	japira	Mucuna japira	-44.863889	-23.352778	NA	1
Fabaceae	Mucuna	Ubatuba	japira	Mucuna japira	-44.850278	-23.348056	NA	1
Fabaceae	Mucuna	Ubatuba	japira	Mucuna japira	-44.850556	-23.353611	NA	1
Fabaceae	Mucuna	Ubatuba	urens	Mucuna urens	-44.850278	-23.348056	NA	1
Fabaceae	Mucuna	Ubatuba	urens	Mucuna urens	-45.081667	-23.382778	NA	1
Fabaceae	Mucuna	Ubatuba	urens	Mucuna urens	-44.852778	-23.352778	NA	1
Fabaceae	Mucuna	Ubatuba	urens	Mucuna urens	-44.863889	-23.352778	NA	1
Fabaceae	Mucuna	Ubatuba	urens	Mucuna urens	-44.816667	-23.345556	NA	1
Fabaceae	Mucuna	Ubatuba	urens	Mucuna urens	-44.85	-23.35	NA	1
Myrtaceae	Myrceugenia	Ubatuba	myrcioides	Myrceugenia myrcioides	-44.8	-23.366667	NA	1
Asteraceae	Mutisia	Ubatuba	speciosa	Mutisia speciosa	-45.164281	-23.720328	NA	1
Myrtaceae	Myrceugenia	Ubatuba	myrcioides	Myrceugenia myrcioides	-44.8	-23.366667	NA	1
Myrtaceae	Myrceugenia	Ubatuba	myrcioides	Myrceugenia myrcioides	-44.8	-23.366667	NA	1
Myrtaceae	Myrceugenia	Ubatuba	myrcioides	Myrceugenia myrcioides	-44.8	-23.366667	NA	1
Myrtaceae	Myrceugenia	Ubatuba	myrcioides	Myrceugenia myrcioides	-44.8	-23.366667	NA	1
Myrtaceae	Myrceugenia	Ubatuba	myrcioides	Myrceugenia myrcioides	-45.084167	-23.366389	NA	1
Myrtaceae	Myrceugenia	Ubatuba	myrcioides	Myrceugenia myrcioides	-45.051111	-23.216111	NA	1
Myrtaceae	Myrceugenia	Ubatuba	myrcioides	Myrceugenia myrcioides	-44.8	-23.366667	NA	1
Myrtaceae	Myrceugenia	Ubatuba	myrcioides	Myrceugenia myrcioides	-44.8	-23.366667	NA	1
Myrtaceae	Myrcia	Ubatuba	brasiliensis	Myrcia brasiliensis	-44.866667	-23.35	NA	1
Myrtaceae	Myrcia	Ubatuba	brasiliensis	Myrcia brasiliensis	-44.849667	-23.359722	NA	1
Myrtaceae	Myrcia	Ubatuba	congestiflora	Myrcia congestiflora	-44.8	-23.366667	NA	1
Myrtaceae	Myrcia	Ubatuba	congestiflora	Myrcia congestiflora	-44.8325	-23.365556	NA	1
Myrtaceae	Myrcia	Ubatuba	congestiflora	Myrcia congestiflora	-44.8	-23.366667	NA	1
Myrtaceae	Myrcia	Ubatuba	excoriata	Myrcia excoriata	-45.050833	-23.216389	NA	1
Myrtaceae	Myrcia	Ubatuba	congestiflora	Myrcia congestiflora	-44.835	-23.336667	NA	1
Myrtaceae	Myrcia	Ubatuba	congestiflora	Myrcia congestiflora	-45.164281	-23.720328	NA	1
Myrtaceae	Myrcia	Ubatuba	congestiflora	Myrcia congestiflora	-45.164281	-23.720328	NA	1
Myrtaceae	Myrcia	Ubatuba	congestiflora	Myrcia congestiflora	-44.844444	-23.355556	NA	1
Myrtaceae	Myrcia	Ubatuba	congestiflora	Myrcia congestiflora	-44.844444	-23.355556	NA	1
Myrtaceae	Myrcia	Ubatuba	guianensis	Myrcia guianensis	-45.051111	-23.216111	NA	1
Myrtaceae	Myrcia	Ubatuba	insularis	Myrcia insularis	-44.8	-23.366667	NA	1
Myrtaceae	Myrcia	Ubatuba	macrocarpa	Myrcia macrocarpa	-44.8	-23.366667	NA	1
Myrtaceae	Myrcia	Ubatuba	ilheosensis	Myrcia ilheosensis	-45.164281	-23.720328	NA	1
Myrtaceae	Myrcia	Ubatuba	pubipetala	Myrcia pubipetala	-44.8	-23.366667	NA	1
Myrtaceae	Myrcia	Ubatuba	pubipetala	Myrcia pubipetala	-44.8	-23.366667	NA	1
Myrtaceae	Myrcia	Ubatuba	pubipetala	Myrcia pubipetala	-44.816944	-23.3025	NA	1
Myrtaceae	Myrcia	Ubatuba	pubipetala	Myrcia pubipetala	-45.084167	-23.366389	NA	1
Myrtaceae	Myrcia	Ubatuba	pubipetala	Myrcia pubipetala	-44.812222	-23.311111	NA	1
Myrtaceae	Myrcia	Ubatuba	pubipetala	Myrcia pubipetala	-44.816944	-23.3025	NA	1
Myrtaceae	Myrcia	Ubatuba	racemosa	Myrcia racemosa	-44.8	-23.366667	NA	1
Myrtaceae	Myrcia	Ubatuba	racemosa	Myrcia racemosa	-44.852789	-23.352639	NA	1
Myrtaceae	Myrcia	Ubatuba	racemosa	Myrcia racemosa	-44.8	-23.366667	NA	1
Myrtaceae	Myrcia	Ubatuba	racemosa	Myrcia racemosa	-44.8	-23.366667	NA	1
Myrtaceae	Myrcia	Ubatuba	pubipetala	Myrcia pubipetala	-44.835556	-23.336944	NA	1
Myrtaceae	Myrciaria	Ubatuba	floribunda	Myrciaria floribunda	-44.8	-23.366667	NA	1
Myrtaceae	Myrciaria	Ubatuba	floribunda	Myrciaria floribunda	-44.8	-23.366667	NA	1
Myrtaceae	Myrciaria	Ubatuba	tenella	Myrciaria tenella	-44.8	-23.366667	NA	1
Myrtaceae	Myrciaria	Ubatuba	floribunda	Myrciaria floribunda	-44.8	-23.366667	NA	1
Myrtaceae	Myrciaria	Ubatuba	floribunda	Myrciaria floribunda	-45.084167	-23.366667	NA	1
Myrtaceae	Myrciaria	Ubatuba	floribunda	Myrciaria floribunda	-44.8	-23.366667	NA	1
Myrtaceae	Myrciaria	Ubatuba	floribunda	Myrciaria floribunda	-45.084167	-23.366389	NA	1
Myrtaceae	Myrcia	Ubatuba	spectabilis	Myrcia spectabilis	-45.164281	-23.720328	NA	1
Myrtaceae	Myrcia	Ubatuba	spectabilis	Myrcia spectabilis	-45.164281	-23.720328	NA	1
Myrtaceae	Myrcia	Ubatuba	spectabilis	Myrcia spectabilis	-45.051111	-23.216111	NA	1
Myrtaceae	Myrcia	Ubatuba	spectabilis	Myrcia spectabilis	-44.816944	-23.3025	NA	1
Myrtaceae	Myrcia	Ubatuba	vellozoi	Myrcia vellozoi	-44.812222	-23.311111	NA	1
Myrtaceae	Myrcia	Ubatuba	vellozoi	Myrcia vellozoi	-44.835	-23.339167	NA	1
Myrtaceae	Myrcia	Ubatuba	vellozoi	Myrcia vellozoi	-45.164281	-23.720328	NA	1
Primulaceae	Myrsine	Ubatuba	coriacea	Myrsine coriacea	-44.8	-23.366667	NA	1
Primulaceae	Myrsine	Ubatuba	coriacea	Myrsine coriacea	-44.8	-23.366667	NA	1
Neckeraceae	Neckeropsis	Ubatuba	disticha	Neckeropsis disticha	-44.888889	-23.336944	NA	1
Neckeraceae	Neckeropsis	Ubatuba	disticha	Neckeropsis disticha	-44.835556	-23.336944	NA	1
Neckeraceae	Neckeropsis	Ubatuba	disticha	Neckeropsis disticha	-44.835556	-23.336944	NA	1
Neckeraceae	Neckeropsis	Ubatuba	disticha	Neckeropsis disticha	-44.835556	-23.336944	NA	1
Neckeraceae	Neckeropsis	Ubatuba	disticha	Neckeropsis disticha	-44.835556	-23.336944	NA	1
Neckeraceae	Neckeropsis	Ubatuba	disticha	Neckeropsis disticha	-44.835556	-23.336944	NA	1
Neckeraceae	Neckeropsis	Ubatuba	disticha	Neckeropsis disticha	-44.8675	-23.336944	NA	1
Neckeraceae	Neckeropsis	Ubatuba	disticha	Neckeropsis disticha	-44.835556	-23.336944	NA	1
Neckeraceae	Neckeropsis	Ubatuba	disticha	Neckeropsis disticha	-44.887778	-23.336944	NA	1
Neckeraceae	Neckeropsis	Ubatuba	disticha	Neckeropsis disticha	-44.881667	-23.336944	NA	1
Neckeraceae	Neckeropsis	Ubatuba	disticha	Neckeropsis disticha	-44.846667	-23.336944	NA	1
Neckeraceae	Neckeropsis	Ubatuba	disticha	Neckeropsis disticha	-44.8825	-23.336944	NA	1
Neckeraceae	Neckeropsis	Ubatuba	disticha	Neckeropsis disticha	-44.868889	-23.336944	NA	1
Neckeraceae	Neckeropsis	Ubatuba	disticha	Neckeropsis disticha	-44.835556	-23.336944	NA	1
Neckeraceae	Neckeropsis	Ubatuba	disticha	Neckeropsis disticha	-44.835556	-23.336944	NA	1
Neckeraceae	Neckeropsis	Ubatuba	disticha	Neckeropsis disticha	-44.835556	-23.336944	NA	1
Neckeraceae	Neckeropsis	Ubatuba	disticha	Neckeropsis disticha	-44.890278	-23.336944	NA	1
Neckeraceae	Neckeropsis	Ubatuba	disticha	Neckeropsis disticha	-44.835556	-23.336944	NA	1
Neckeraceae	Neckeropsis	Ubatuba	disticha	Neckeropsis disticha	-44.835556	-23.336944	NA	1
Neckeraceae	Neckeropsis	Ubatuba	disticha	Neckeropsis disticha	-44.835556	-23.336944	NA	1
Neckeraceae	Neckeropsis	Ubatuba	disticha	Neckeropsis disticha	-44.835556	-23.336944	NA	1
Neckeraceae	Neckeropsis	Ubatuba	disticha	Neckeropsis disticha	-44.835556	-23.336944	NA	1
Neckeraceae	Neckeropsis	Ubatuba	disticha	Neckeropsis disticha	-44.835556	-23.336944	NA	1
Neckeraceae	Neckeropsis	Ubatuba	disticha	Neckeropsis disticha	-44.835556	-23.336944	NA	1
Neckeraceae	Neckeropsis	Ubatuba	disticha	Neckeropsis disticha	-44.835556	-23.336944	NA	1
Neckeraceae	Neckeropsis	Ubatuba	disticha	Neckeropsis disticha	-44.835556	-23.336944	NA	1
Neckeraceae	Neckeropsis	Ubatuba	disticha	Neckeropsis disticha	-44.835556	-23.336944	NA	1
Neckeraceae	Neckeropsis	Ubatuba	disticha	Neckeropsis disticha	-44.835556	-23.336944	NA	1
Neckeraceae	Neckeropsis	Ubatuba	disticha	Neckeropsis disticha	-44.875556	-23.336944	NA	1
Neckeraceae	Neckeropsis	Ubatuba	disticha	Neckeropsis disticha	-44.886111	-23.336944	NA	1
Neckeraceae	Neckeropsis	Ubatuba	disticha	Neckeropsis disticha	-44.835556	-23.336944	NA	1
Neckeraceae	Neckeropsis	Ubatuba	disticha	Neckeropsis disticha	-44.835556	-23.336944	NA	1
Neckeraceae	Neckeropsis	Ubatuba	disticha	Neckeropsis disticha	-44.876667	-23.336944	NA	1
Neckeraceae	Neckeropsis	Ubatuba	disticha	Neckeropsis disticha	-45.164281	-23.720328	NA	1
Neckeraceae	Neckeropsis	Ubatuba	disticha	Neckeropsis disticha	-44.853611	-23.336944	NA	1
Neckeraceae	Neckeropsis	Ubatuba	disticha	Neckeropsis disticha	-44.835556	-23.336944	NA	1
Neckeraceae	Neckeropsis	Ubatuba	disticha	Neckeropsis disticha	-45.144722	-23.618333	NA	1
Neckeraceae	Neckeropsis	Ubatuba	disticha	Neckeropsis disticha	-44.835556	-23.336944	NA	1
Neckeraceae	Neckeropsis	Ubatuba	disticha	Neckeropsis disticha	-44.835556	-23.336944	NA	1
Neckeraceae	Neckeropsis	Ubatuba	undulata	Neckeropsis undulata	-47.033333	-23.6	NA	1
Neckeraceae	Neckeropsis	Ubatuba	disticha	Neckeropsis disticha	-44.835556	-23.336944	NA	1
Neckeraceae	Neckeropsis	Ubatuba	undulata	Neckeropsis undulata	-52.033333	-23.683333	NA	1
Neckeraceae	Neckeropsis	Ubatuba	undulata	Neckeropsis undulata	-45.164281	-23.720328	NA	1
Neckeraceae	Neckeropsis	Ubatuba	undulata	Neckeropsis undulata	-49.033333	-23.633333	NA	1
Neckeraceae	Neckeropsis	Ubatuba	disticha	Neckeropsis disticha	-44.835556	-23.336944	NA	1
Neckeraceae	Neckeropsis	Ubatuba	disticha	Neckeropsis disticha	-44.835556	-23.336944	NA	1
Neckeraceae	Neckeropsis	Ubatuba	disticha	Neckeropsis disticha	-44.835556	-23.336944	NA	1
Neckeraceae	Neckeropsis	Ubatuba	disticha	Neckeropsis disticha	-44.835556	-23.336944	NA	1
Neckeraceae	Neckeropsis	Ubatuba	undulata	Neckeropsis undulata	-45.164281	-23.720328	NA	1
Neckeraceae	Neckeropsis	Ubatuba	undulata	Neckeropsis undulata	-44.850278	-23.336944	NA	1
Neckeraceae	Neckeropsis	Ubatuba	undulata	Neckeropsis undulata	-44.851389	-23.336944	NA	1
Neckeraceae	Neckeropsis	Ubatuba	undulata	Neckeropsis undulata	-44.835556	-23.336944	NA	1
Neckeraceae	Neckeropsis	Ubatuba	undulata	Neckeropsis undulata	-45.164281	-23.720328	NA	1
Neckeraceae	Neckeropsis	Ubatuba	undulata	Neckeropsis undulata	-44.883333	-23.336944	NA	1
Neckeraceae	Neckeropsis	Ubatuba	undulata	Neckeropsis undulata	-44.835556	-23.336944	NA	1
Neckeraceae	Neckeropsis	Ubatuba	undulata	Neckeropsis undulata	-46.033333	-23.583333	NA	1
Neckeraceae	Neckeropsis	Ubatuba	undulata	Neckeropsis undulata	-44.835556	-23.336944	NA	1
Neckeraceae	Neckeropsis	Ubatuba	undulata	Neckeropsis undulata	-45.164281	-23.720328	NA	1
Neckeraceae	Neckeropsis	Ubatuba	undulata	Neckeropsis undulata	-44.835556	-23.336944	NA	1
Neckeraceae	Neckeropsis	Ubatuba	undulata	Neckeropsis undulata	-44.835556	-23.336944	NA	1
Neckeraceae	Neckeropsis	Ubatuba	undulata	Neckeropsis undulata	-44.835556	-23.336944	NA	1
Lauraceae	Nectandra	Ubatuba	oppositifolia	Nectandra oppositifolia	-45.164281	-23.720328	NA	1
Lauraceae	Nectandra	Ubatuba	oppositifolia	Nectandra oppositifolia	-44.8	-23.366667	NA	1
Lauraceae	Nectandra	Ubatuba	oppositifolia	Nectandra oppositifolia	-45.164281	-23.720328	NA	1
Lauraceae	Nectandra	Ubatuba	oppositifolia	Nectandra oppositifolia	-44.866667	-23.35	NA	1
Neckeraceae	Neckeropsis	Ubatuba	undulata	Neckeropsis undulata	-44.881111	-23.336944	NA	1
Neckeraceae	Neckeropsis	Ubatuba	undulata	Neckeropsis undulata	-45.164281	-23.720328	NA	1
Bromeliaceae	Neoregelia	Ubatuba	marmorata	Neoregelia marmorata	-44.852789	-23.3525	NA	1
Bromeliaceae	Nidularium	Ubatuba	innocentii	Nidularium innocentii	-45.416667	-23.583333	NA	1
Bromeliaceae	Nidularium	Ubatuba	procerum	Nidularium procerum	-45.164281	-23.720328	NA	1
Lauraceae	Ocotea	Ubatuba	nunesiana	Ocotea nunesiana	-44.812222	-23.311111	NA	1
Lauraceae	Ocotea	Ubatuba	puberula	Ocotea puberula	-44.8	-23.366667	NA	1
Dicranaceae	Octoblepharum	Ubatuba	albidum	Octoblepharum albidum	-44.890556	-23.336944	NA	1
Dicranaceae	Octoblepharum	Ubatuba	albidum	Octoblepharum albidum	-44.859444	-23.336944	NA	1
Dicranaceae	Octoblepharum	Ubatuba	albidum	Octoblepharum albidum	-44.866389	-23.336944	NA	1
Dicranaceae	Octoblepharum	Ubatuba	albidum	Octoblepharum albidum	-45.144722	-23.618333	NA	1
Dicranaceae	Octoblepharum	Ubatuba	albidum	Octoblepharum albidum	-44.883611	-23.336944	NA	1
Dicranaceae	Octoblepharum	Ubatuba	albidum	Octoblepharum albidum	-45.164281	-23.720328	NA	1
Dicranaceae	Octoblepharum	Ubatuba	albidum	Octoblepharum albidum	-44.835556	-23.336944	NA	1
Dicranaceae	Octoblepharum	Ubatuba	albidum	Octoblepharum albidum	-44.835556	-23.336944	NA	1
Dicranaceae	Octoblepharum	Ubatuba	albidum	Octoblepharum albidum	-44.863611	-23.336944	NA	1
Dicranaceae	Octoblepharum	Ubatuba	albidum	Octoblepharum albidum	-44.878889	-23.336944	NA	1
Dicranaceae	Octoblepharum	Ubatuba	albidum	Octoblepharum albidum	-44.879444	-23.336944	NA	1
Dicranaceae	Octoblepharum	Ubatuba	albidum	Octoblepharum albidum	-44.835556	-23.336944	NA	1
Dicranaceae	Octoblepharum	Ubatuba	albidum	Octoblepharum albidum	-44.835556	-23.336944	NA	1
Dicranaceae	Octoblepharum	Ubatuba	albidum	Octoblepharum albidum	-44.855556	-23.336944	NA	1
Dicranaceae	Octoblepharum	Ubatuba	albidum	Octoblepharum albidum	-44.855	-23.336944	NA	1
Dicranaceae	Octoblepharum	Ubatuba	albidum	Octoblepharum albidum	-44.8725	-23.336944	NA	1
Dicranaceae	Octoblepharum	Ubatuba	albidum	Octoblepharum albidum	-44.873889	-23.336944	NA	1
Dicranaceae	Octoblepharum	Ubatuba	albidum	Octoblepharum albidum	-44.835556	-23.336944	NA	1
Dicranaceae	Octoblepharum	Ubatuba	albidum	Octoblepharum albidum	-44.883056	-23.336944	NA	1
Dicranaceae	Octoblepharum	Ubatuba	albidum	Octoblepharum albidum	-44.85	-23.336944	NA	1
Dicranaceae	Octoblepharum	Ubatuba	albidum	Octoblepharum albidum	-44.876944	-23.336944	NA	1
Dicranaceae	Octoblepharum	Ubatuba	albidum	Octoblepharum albidum	-44.835556	-23.336944	NA	1
Dicranaceae	Octoblepharum	Ubatuba	albidum	Octoblepharum albidum	-44.835556	-23.336944	NA	1
Dicranaceae	Octoblepharum	Ubatuba	albidum	Octoblepharum albidum	-44.835556	-23.336944	NA	1
Dicranaceae	Octoblepharum	Ubatuba	albidum	Octoblepharum albidum	-44.835556	-23.336944	NA	1
Fabaceae	Ormosia	Ubatuba	arborea	Ormosia arborea	-44.816944	-23.3025	NA	1
Fabaceae	Ormosia	Ubatuba	arborea	Ormosia arborea	-44.8	-23.366667	NA	1
Fabaceae	Ormosia	Ubatuba	arborea	Ormosia arborea	-44.8	-23.366667	NA	1
Melastomataceae	Ossaea	Ubatuba	amygdaloides	Ossaea amygdaloides	-45.164281	-23.720328	NA	1
Melastomataceae	Ossaea	Ubatuba	amygdaloides	Ossaea amygdaloides	-44.846667	-23.356944	NA	1
Apocynaceae	Oxypetalum	Ubatuba	banksii	Oxypetalum banksii	-44.866667	-23.35	NA	1
Poaceae	Panicum	Ubatuba	rudgei	Panicum rudgei	-44.866667	-23.35	NA	1
Poaceae	Paspalum	Ubatuba	pumilum	Paspalum pumilum	-44.832222	-23.361389	NA	1
Passifloraceae	Passiflora	Ubatuba	mucronata	Passiflora mucronata	-44.866667	-23.35	NA	1
Passifloraceae	Passiflora	Ubatuba	edulis	Passiflora edulis	-44.833333	-23.033333	NA	1
Passifloraceae	Passiflora	Ubatuba	mucronata	Passiflora mucronata	-44.966667	-23.35	NA	1
Sapindaceae	Paullinia	Ubatuba	coriacea	Paullinia coriacea	-44.85	-23.35	NA	1
Sapindaceae	Paullinia	Ubatuba	coriacea	Paullinia coriacea	-44.812367	-23.339783	NA	1
Sapindaceae	Paullinia	Ubatuba	coriacea	Paullinia coriacea	-44.849667	-23.359722	NA	1
Sapindaceae	Paullinia	Ubatuba	coriacea	Paullinia coriacea	-44.849667	-23.359722	NA	1
Sapindaceae	Paullinia	Ubatuba	coriacea	Paullinia coriacea	-44.849667	-23.359722	NA	1
Sapindaceae	Paullinia	Ubatuba	micrantha	Paullinia micrantha	-44.681389	-23.328889	NA	1
Sapindaceae	Paullinia	Ubatuba	meliifolia	Paullinia meliifolia	-44.966667	-23.35	NA	1
Sapindaceae	Paullinia	Ubatuba	meliifolia	Paullinia meliifolia	-45.133333	-23.416667	NA	1
Sapindaceae	Paullinia	Ubatuba	trigonia	Paullinia trigonia	-44.849667	-23.359722	NA	1
Sapindaceae	Paullinia	Ubatuba	trigonia	Paullinia trigonia	-45.015889	-23.39875	NA	1
Sapindaceae	Paullinia	Ubatuba	trigonia	Paullinia trigonia	-44.849667	-23.359722	NA	1
Sapindaceae	Paullinia	Ubatuba	trigonia	Paullinia trigonia	-45.084167	-23.365556	NA	1
Sapindaceae	Paullinia	Ubatuba	trigonia	Paullinia trigonia	-44.849667	-23.359722	NA	1
Sapindaceae	Paullinia	Ubatuba	weinmanniifolia	Paullinia weinmanniifolia	-44.849667	-23.359722	NA	1
Sapindaceae	Paullinia	Ubatuba	trigonia	Paullinia trigonia	-44.852789	-23.3525	NA	1
Sapindaceae	Paullinia	Ubatuba	trigonia	Paullinia trigonia	-44.848389	-23.36025	NA	1
Peraceae	Pera	Ubatuba	glabrata	Pera glabrata	-44.8	-23.366667	NA	1
Peraceae	Pera	Ubatuba	glabrata	Pera glabrata	-44.8	-23.366667	NA	1
Peraceae	Pera	Ubatuba	glabrata	Pera glabrata	-44.8	-23.366667	NA	1
Peraceae	Pera	Ubatuba	glabrata	Pera glabrata	-44.8	-23.366667	NA	1
Peraceae	Pera	Ubatuba	glabrata	Pera glabrata	-45.164281	-23.720328	NA	1
Peraceae	Pera	Ubatuba	glabrata	Pera glabrata	-45.164281	-23.720328	NA	1
Peraceae	Pera	Ubatuba	glabrata	Pera glabrata	-45.084167	-23.366667	NA	1
Araceae	Philodendron	Ubatuba	cordatum	Philodendron cordatum	-45.164281	-23.720328	NA	1
Loranthaceae	Phoradendron	Ubatuba	crassifolium	Phoradendron crassifolium	-44.816667	-23.333333	NA	1
Loranthaceae	Phoradendron	Ubatuba	crassifolium	Phoradendron crassifolium	-44.852789	-23.3525	NA	1
Phyllanthaceae	Phyllanthus	Ubatuba	niruri	Phyllanthus niruri	-45.164281	-23.720328	NA	1
Phyllanthaceae	Phyllanthus	Ubatuba	niruri	Phyllanthus niruri	-44.839667	-23.342111	NA	1
Phyllogoniaceae	Phyllogonium	Ubatuba	viride	Phyllogonium viride	-44.873056	-23.336944	NA	1
Phyllogoniaceae	Phyllogonium	Ubatuba	viride	Phyllogonium viride	-45.164281	-23.720328	NA	1
Phyllogoniaceae	Phyllogonium	Ubatuba	viride	Phyllogonium viride	-50.033333	-23.65	NA	1
Phyllogoniaceae	Phyllogonium	Ubatuba	viride	Phyllogonium viride	-47.033333	-23.6	NA	1
Phyllogoniaceae	Phyllogonium	Ubatuba	viride	Phyllogonium viride	-46.033333	-23.583333	NA	1
Phyllogoniaceae	Phyllogonium	Ubatuba	viride	Phyllogonium viride	-45.164281	-23.720328	NA	1
Orchidaceae	Phymatidium	Ubatuba	delicatulum	Phymatidium delicatulum	-44.816667	-23.333333	NA	1
Phyllogoniaceae	Phyllogonium	Ubatuba	viride	Phyllogonium viride	-44.846389	-23.336944	NA	1
Phyllogoniaceae	Phyllogonium	Ubatuba	viride	Phyllogonium viride	-44.838611	-23.336944	NA	1
Urticaceae	Pilea	Ubatuba	pubescens	Pilea pubescens	-45.120556	-23.389722	NA	1
Phyllogoniaceae	Phyllogonium	Ubatuba	viride	Phyllogonium viride	-49.033333	-23.633333	NA	1
Phyllogoniaceae	Phyllogonium	Ubatuba	viride	Phyllogonium viride	-48.033333	-23.616667	NA	1
Piperaceae	Piper	Ubatuba	aduncum	Piper aduncum	-44.839667	-23.337111	NA	1
Piperaceae	Piper	Ubatuba	aduncum	Piper aduncum	-44.839667	-23.342111	NA	1
Piperaceae	Piper	Ubatuba	amplum	Piper amplum	-45.1275	-23.42	NA	1
Piperaceae	Piper	Ubatuba	amalago	Piper amalago	-45.030833	-23.461111	NA	1
Piperaceae	Piper	Ubatuba	gaudichaudianum	Piper gaudichaudianum	-44.681389	-23.328889	NA	1
Piperaceae	Piper	Ubatuba	gaudichaudianum	Piper gaudichaudianum	-44.852789	-23.3525	NA	1
Piperaceae	Piper	Ubatuba	gaudichaudianum	Piper gaudichaudianum	-44.846667	-23.356944	NA	1
Piperaceae	Piper	Ubatuba	glabratum	Piper glabratum	-44.812222	-23.311111	NA	1
Piperaceae	Piper	Ubatuba	umbellatum	Piper umbellatum	-44.839667	-23.342111	NA	1
Piperaceae	Piper	Ubatuba	xylosteoides	Piper xylosteoides	-45.084167	-23.366389	NA	1
Piperaceae	Piper	Ubatuba	xylosteoides	Piper xylosteoides	-45.092778	-23.396667	NA	1
Fabaceae	Piptadenia	Ubatuba	adiantoides	Piptadenia adiantoides	-45.164281	-23.720328	NA	1
Fabaceae	Piptadenia	Ubatuba	adiantoides	Piptadenia adiantoides	-45.164281	-23.720328	NA	1
Fabaceae	Piptadenia	Ubatuba	adiantoides	Piptadenia adiantoides	-44.838611	-23.341111	NA	1
Pteridaceae	Pityrogramma	Ubatuba	calomelanos	Pityrogramma calomelanos	-45.060278	-23.462778	NA	1
Plagiochilaceae	Plagiochila	Ubatuba	disticha	Plagiochila disticha	-44.868611	-23.336944	NA	1
Plagiochilaceae	Plagiochila	Ubatuba	disticha	Plagiochila disticha	-44.889444	-23.336944	NA	1
Plagiochilaceae	Plagiochila	Ubatuba	disticha	Plagiochila disticha	-44.889722	-23.336944	NA	1
Plagiochilaceae	Plagiochila	Ubatuba	disticha	Plagiochila disticha	-44.849444	-23.336944	NA	1
Plagiochilaceae	Plagiochila	Ubatuba	disticha	Plagiochila disticha	-44.887222	-23.336944	NA	1
Plagiochilaceae	Plagiochila	Ubatuba	disticha	Plagiochila disticha	-48.033333	-23.616667	NA	1
Plagiochilaceae	Plagiochila	Ubatuba	disticha	Plagiochila disticha	-49.033333	-23.633333	NA	1
Plagiochilaceae	Plagiochila	Ubatuba	corrugata	Plagiochila corrugata	-44.851389	-23.336944	NA	1
Plagiochilaceae	Plagiochila	Ubatuba	disticha	Plagiochila disticha	-45.164281	-23.720328	NA	1
Plagiochilaceae	Plagiochila	Ubatuba	disticha	Plagiochila disticha	-47.033333	-23.6	NA	1
Plagiochilaceae	Plagiochila	Ubatuba	disticha	Plagiochila disticha	-44.866667	-23.336944	NA	1
Plagiochilaceae	Plagiochila	Ubatuba	disticha	Plagiochila disticha	-44.865278	-23.336944	NA	1
Plagiochilaceae	Plagiochila	Ubatuba	disticha	Plagiochila disticha	-44.87	-23.336944	NA	1
Plagiochilaceae	Plagiochila	Ubatuba	disticha	Plagiochila disticha	-44.867222	-23.336944	NA	1
Plagiochilaceae	Plagiochila	Ubatuba	disticha	Plagiochila disticha	-44.878333	-23.336944	NA	1
Plagiochilaceae	Plagiochila	Ubatuba	disticha	Plagiochila disticha	-44.878611	-23.336944	NA	1
Plagiochilaceae	Plagiochila	Ubatuba	disticha	Plagiochila disticha	-44.867778	-23.336944	NA	1
Plagiochilaceae	Plagiochila	Ubatuba	disticha	Plagiochila disticha	-44.869167	-23.336944	NA	1
Plagiochilaceae	Plagiochila	Ubatuba	disticha	Plagiochila disticha	-44.873889	-23.336944	NA	1
Plagiochilaceae	Plagiochila	Ubatuba	disticha	Plagiochila disticha	-44.883333	-23.336944	NA	1
Plagiochilaceae	Plagiochila	Ubatuba	disticha	Plagiochila disticha	-44.835556	-23.336944	NA	1
Plagiochilaceae	Plagiochila	Ubatuba	disticha	Plagiochila disticha	-44.880556	-23.336944	NA	1
Plagiochilaceae	Plagiochila	Ubatuba	disticha	Plagiochila disticha	-44.847778	-23.336944	NA	1
Plagiochilaceae	Plagiochila	Ubatuba	disticha	Plagiochila disticha	-44.861667	-23.336944	NA	1
Plagiochilaceae	Plagiochila	Ubatuba	disticha	Plagiochila disticha	-44.859167	-23.336944	NA	1
Plagiochilaceae	Plagiochila	Ubatuba	disticha	Plagiochila disticha	-44.870278	-23.336944	NA	1
Plagiochilaceae	Plagiochila	Ubatuba	disticha	Plagiochila disticha	-44.881389	-23.336944	NA	1
Plagiochilaceae	Plagiochila	Ubatuba	disticha	Plagiochila disticha	-44.872222	-23.336944	NA	1
Plagiochilaceae	Plagiochila	Ubatuba	disticha	Plagiochila disticha	-44.871944	-23.336944	NA	1
Plagiochilaceae	Plagiochila	Ubatuba	disticha	Plagiochila disticha	-44.871389	-23.336944	NA	1
Polypodiaceae	Pleopeltis	Ubatuba	astrolepis	Pleopeltis astrolepis	-44.853056	-23.350278	NA	1
Polypodiaceae	Pleopeltis	Ubatuba	hirsutissima	Pleopeltis hirsutissima	-45.036389	-23.461111	NA	1
Podocarpaceae	Podocarpus	Ubatuba	sellowii	Podocarpus sellowii	-44.786111	-23.301389	NA	1
Polygalaceae	Polygala	Ubatuba	cyparissias	Polygala cyparissias	-44.848333	-23.360833	NA	1
Polygalaceae	Polygala	Ubatuba	cyparissias	Polygala cyparissias	-44.839667	-23.342111	NA	1
Polygalaceae	Polygala	Ubatuba	paniculata	Polygala paniculata	-44.846667	-23.356944	NA	1
Polygalaceae	Polygala	Ubatuba	paniculata	Polygala paniculata	-44.852789	-23.3525	NA	1
Rubiaceae	Posoqueria	Ubatuba	latifolia	Posoqueria latifolia	-44.8	-23.366667	NA	1
Neckeraceae	Porotrichum	Ubatuba	substriatum	Porotrichum substriatum	-44.835556	-23.336944	NA	1
Neckeraceae	Porotrichum	Ubatuba	substriatum	Porotrichum substriatum	-44.835556	-23.336944	NA	1
Neckeraceae	Porotrichum	Ubatuba	substriatum	Porotrichum substriatum	-45.164281	-23.720328	NA	1
Neckeraceae	Porotrichum	Ubatuba	substriatum	Porotrichum substriatum	-45.164281	-23.720328	NA	1
Neckeraceae	Porotrichum	Ubatuba	substriatum	Porotrichum substriatum	-45.164281	-23.720328	NA	1
Neckeraceae	Porotrichum	Ubatuba	substriatum	Porotrichum substriatum	-45.164281	-23.720328	NA	1
Neckeraceae	Porotrichum	Ubatuba	substriatum	Porotrichum substriatum	-44.893611	-23.336944	NA	1
Neckeraceae	Porotrichum	Ubatuba	substriatum	Porotrichum substriatum	-44.835556	-23.336944	NA	1
Neckeraceae	Porotrichum	Ubatuba	substriatum	Porotrichum substriatum	-44.835556	-23.336944	NA	1
Neckeraceae	Porotrichum	Ubatuba	substriatum	Porotrichum substriatum	-44.835556	-23.336944	NA	1
Neckeraceae	Porotrichum	Ubatuba	substriatum	Porotrichum substriatum	-44.835556	-23.336944	NA	1
Neckeraceae	Porotrichum	Ubatuba	substriatum	Porotrichum substriatum	-45.164281	-23.720328	NA	1
Neckeraceae	Porotrichum	Ubatuba	substriatum	Porotrichum substriatum	-45.164281	-23.720328	NA	1
Neckeraceae	Porotrichum	Ubatuba	substriatum	Porotrichum substriatum	-44.835556	-23.336944	NA	1
Neckeraceae	Porotrichum	Ubatuba	substriatum	Porotrichum substriatum	-45.164281	-23.720328	NA	1
Neckeraceae	Porotrichum	Ubatuba	substriatum	Porotrichum substriatum	-44.835556	-23.336944	NA	1
Neckeraceae	Porotrichum	Ubatuba	substriatum	Porotrichum substriatum	-44.835556	-23.336944	NA	1
Neckeraceae	Porotrichum	Ubatuba	substriatum	Porotrichum substriatum	-44.835556	-23.336944	NA	1
Neckeraceae	Porotrichum	Ubatuba	substriatum	Porotrichum substriatum	-45.164281	-23.720328	NA	1
Neckeraceae	Porotrichum	Ubatuba	substriatum	Porotrichum substriatum	-44.835556	-23.336944	NA	1
Neckeraceae	Porotrichum	Ubatuba	substriatum	Porotrichum substriatum	-44.877222	-23.336944	NA	1
Neckeraceae	Porotrichum	Ubatuba	substriatum	Porotrichum substriatum	-44.84	-23.336944	NA	1
Neckeraceae	Porotrichum	Ubatuba	substriatum	Porotrichum substriatum	-44.835556	-23.336944	NA	1
Neckeraceae	Porotrichum	Ubatuba	substriatum	Porotrichum substriatum	-44.835556	-23.336944	NA	1
Rubiaceae	Posoqueria	Ubatuba	latifolia	Posoqueria latifolia	-44.791389	-23.296111	NA	1
Rubiaceae	Posoqueria	Ubatuba	latifolia	Posoqueria latifolia	-45.084167	-23.366667	NA	1
Neckeraceae	Porotrichum	Ubatuba	substriatum	Porotrichum substriatum	-44.835556	-23.336944	NA	1
Rubiaceae	Posoqueria	Ubatuba	latifolia	Posoqueria latifolia	-45.164281	-23.720328	NA	1
Sapotaceae	Pouteria	Ubatuba	psammophila	Pouteria psammophila	-45.084167	-23.366389	NA	1
Sapotaceae	Pouteria	Ubatuba	psammophila	Pouteria psammophila	-45.084167	-23.366667	NA	1
Sapotaceae	Pouteria	Ubatuba	psammophila	Pouteria psammophila	-45.084167	-23.366667	NA	1
Sapotaceae	Pouteria	Ubatuba	psammophila	Pouteria psammophila	-44.8	-23.366667	NA	1
Sapotaceae	Pouteria	Ubatuba	psammophila	Pouteria psammophila	-44.8	-23.366667	NA	1
Sapotaceae	Pouteria	Ubatuba	psammophila	Pouteria psammophila	-44.812222	-23.311111	NA	1
Sapotaceae	Pouteria	Ubatuba	psammophila	Pouteria psammophila	-44.816944	-23.3025	NA	1
Apocynaceae	Prestonia	Ubatuba	dusenii	Prestonia dusenii	-45.120694	-23.389667	NA	1
Apocynaceae	Prestonia	Ubatuba	dusenii	Prestonia dusenii	-44.681389	-23.328889	NA	1
Orchidaceae	Prosthechea	Ubatuba	aemula	Prosthechea aemula	-44.833333	-23.35	NA	1
Orchidaceae	Prosthechea	Ubatuba	aemula	Prosthechea aemula	-44.833056	-23.361389	NA	1
Celastraceae	Pristimera	Ubatuba	celastroides	Pristimera celastroides	-45.084167	-23.366389	NA	1
Celastraceae	Pristimera	Ubatuba	celastroides	Pristimera celastroides	-45.084167	-23.365556	NA	1
Burseraceae	Protium	Ubatuba	heptaphyllum	Protium heptaphyllum	-45.084167	-23.366667	NA	1
Poaceae	Pseudechinolaena	Ubatuba	polystachya	Pseudechinolaena polystachya	-45.1275	-23.42	NA	1
Myrtaceae	Psidium	Ubatuba	cattleyanum	Psidium cattleyanum	-44.848333	-23.360833	NA	1
Myrtaceae	Psidium	Ubatuba	cattleyanum	Psidium cattleyanum	-44.8	-23.366667	NA	1
Rubiaceae	Psychotria	Ubatuba	carthagenensis	Psychotria carthagenensis	-44.852789	-23.3525	NA	1
Rubiaceae	Psychotria	Ubatuba	carthagenensis	Psychotria carthagenensis	-45.164281	-23.720328	NA	1
Rubiaceae	Psychotria	Ubatuba	leiocarpa	Psychotria leiocarpa	-45.164281	-23.720328	NA	1
Rubiaceae	Psychotria	Ubatuba	nuda	Psychotria nuda	-44.852789	-23.3525	NA	1
Rubiaceae	Psychotria	Ubatuba	nuda	Psychotria nuda	-44.852789	-23.3525	NA	1
Rubiaceae	Psychotria	Ubatuba	nuda	Psychotria nuda	-44.812222	-23.311111	NA	1
Rubiaceae	Psychotria	Ubatuba	nuda	Psychotria nuda	-45.092778	-23.396667	NA	1
Rubiaceae	Psychotria	Ubatuba	nuda	Psychotria nuda	-45.092778	-23.396667	NA	1
Rubiaceae	Psychotria	Ubatuba	nuda	Psychotria nuda	-44.866667	-23.35	NA	1
Rubiaceae	Psychotria	Ubatuba	nuda	Psychotria nuda	-44.816944	-23.3025	NA	1
Rubiaceae	Psychotria	Ubatuba	nuda	Psychotria nuda	-44.833333	-23.335833	NA	1
Rubiaceae	Psychotria	Ubatuba	nuda	Psychotria nuda	-44.85	-23.35	NA	1
Rubiaceae	Psychotria	Ubatuba	nuda	Psychotria nuda	-45.092778	-23.396667	NA	1
Rubiaceae	Psychotria	Ubatuba	nuda	Psychotria nuda	-44.85	-23.35	NA	1
Cactaceae	Rhipsalis	Ubatuba	clavata	Rhipsalis clavata	-45.120694	-23.389667	NA	1
Cyperaceae	Rhynchospora	Ubatuba	holoschoenoides	Rhynchospora holoschoenoides	-44.832222	-23.361389	NA	1
Rubiaceae	Richardia	Ubatuba	brasiliensis	Richardia brasiliensis	-45.164281	-23.720328	NA	1
Proteaceae	Roupala	Ubatuba	paulensis	Roupala paulensis	-44.852789	-23.352639	NA	1
Rosaceae	Rubus	Ubatuba	rosifolius	Rubus rosifolius	-44.681389	-23.328889	NA	1
Rubiaceae	Rudgea	Ubatuba	jasminoides	Rudgea jasminoides	-44.852789	-23.3525	NA	1
Rubiaceae	Rudgea	Ubatuba	jasminoides	Rudgea jasminoides	-45.084167	-23.366389	NA	1
Rubiaceae	Rudgea	Ubatuba	jasminoides	Rudgea jasminoides	-44.791389	-23.296111	NA	1
Rubiaceae	Rudgea	Ubatuba	coriacea	Rudgea coriacea	-45.084167	-23.366389	NA	1
Rubiaceae	Rudgea	Ubatuba	jasminoides	Rudgea jasminoides	-44.8	-23.366667	NA	1
Rubiaceae	Rudgea	Ubatuba	jasminoides	Rudgea jasminoides	-44.8	-23.366667	NA	1
Rubiaceae	Rudgea	Ubatuba	jasminoides	Rudgea jasminoides	-44.8	-23.366667	NA	1
Rubiaceae	Rudgea	Ubatuba	jasminoides	Rudgea jasminoides	-45.092778	-23.396667	NA	1
Rubiaceae	Rudgea	Ubatuba	jasminoides	Rudgea jasminoides	-45.084167	-23.366667	NA	1
Rubiaceae	Rudgea	Ubatuba	jasminoides	Rudgea jasminoides	-44.8325	-23.365556	NA	1
Rubiaceae	Rudgea	Ubatuba	recurva	Rudgea recurva	-45.084167	-23.366667	NA	1
Rubiaceae	Rudgea	Ubatuba	jasminoides	Rudgea jasminoides	-44.8	-23.366667	NA	1
Rubiaceae	Rudgea	Ubatuba	vellerea	Rudgea vellerea	-45.092778	-23.396667	NA	1
Rubiaceae	Rudgea	Ubatuba	vellerea	Rudgea vellerea	-44.681389	-23.328889	NA	1
Rubiaceae	Rudgea	Ubatuba	vellerea	Rudgea vellerea	-45.164281	-23.720328	NA	1
Rubiaceae	Rudgea	Ubatuba	vellerea	Rudgea vellerea	-45.084167	-23.366667	NA	1
Rubiaceae	Rudgea	Ubatuba	vellerea	Rudgea vellerea	-44.812222	-23.311111	NA	1
Rubiaceae	Rustia	Ubatuba	formosa	Rustia formosa	-44.8	-23.366667	NA	1
Rubiaceae	Rudgea	Ubatuba	vellerea	Rudgea vellerea	-44.812222	-23.311111	NA	1
Rubiaceae	Rudgea	Ubatuba	vellerea	Rudgea vellerea	-44.8	-23.366667	NA	1
Rubiaceae	Rustia	Ubatuba	formosa	Rustia formosa	-44.791389	-23.296111	NA	1
Rubiaceae	Rustia	Ubatuba	formosa	Rustia formosa	-45.092778	-23.396667	NA	1
Rubiaceae	Rustia	Ubatuba	formosa	Rustia formosa	-44.812222	-23.311111	NA	1
Rubiaceae	Rustia	Ubatuba	formosa	Rustia formosa	-44.835556	-23.336944	NA	1
Rubiaceae	Rustia	Ubatuba	formosa	Rustia formosa	-44.681389	-23.328889	NA	1
Rubiaceae	Rustia	Ubatuba	formosa	Rustia formosa	-44.8325	-23.365556	NA	1
Rubiaceae	Rustia	Ubatuba	formosa	Rustia formosa	-45.084167	-23.366667	NA	1
Rubiaceae	Rustia	Ubatuba	formosa	Rustia formosa	-44.816944	-23.3025	NA	1
Rubiaceae	Rustia	Ubatuba	formosa	Rustia formosa	-44.816944	-23.3025	NA	1
Hippocrateaceae	Salacia	Ubatuba	mosenii	Salacia mosenii	-44.8	-23.366667	NA	1
Hippocrateaceae	Salacia	Ubatuba	mosenii	Salacia mosenii	-44.8	-23.366667	NA	1
Hippocrateaceae	Salacia	Ubatuba	mosenii	Salacia mosenii	-44.8	-23.366667	NA	1
Hippocrateaceae	Salacia	Ubatuba	mosenii	Salacia mosenii	-44.812222	-23.311111	NA	1
Hippocrateaceae	Salacia	Ubatuba	elliptica	Salacia elliptica	-45.084167	-23.365556	NA	1
Ochnaceae	Sauvagesia	Ubatuba	erecta	Sauvagesia erecta	-44.966667	-23.35	NA	1
Ochnaceae	Sauvagesia	Ubatuba	erecta	Sauvagesia erecta	-44.846667	-23.356944	NA	1
Goodeniaceae	Scaevola	Ubatuba	plumieri	Scaevola plumieri	-45.06999969	-23.43000031	34265	1
Orthotrichaceae	Schlotheimia	Ubatuba	jamesonii	Schlotheimia jamesonii	-45.192778	-23.448056	NA	1
Orthotrichaceae	Schlotheimia	Ubatuba	jamesonii	Schlotheimia jamesonii	-45.192778	-23.448056	NA	1
Orthotrichaceae	Schlotheimia	Ubatuba	jamesonii	Schlotheimia jamesonii	-45.192222	-23.447778	NA	1
Orthotrichaceae	Schlotheimia	Ubatuba	rugifolia	Schlotheimia rugifolia	-44.862222	-23.336944	NA	1
Orthotrichaceae	Schlotheimia	Ubatuba	rugifolia	Schlotheimia rugifolia	-44.867222	-23.336944	NA	1
Orthotrichaceae	Schlotheimia	Ubatuba	rugifolia	Schlotheimia rugifolia	-45.193056	-23.448889	NA	1
Orthotrichaceae	Schlotheimia	Ubatuba	rugifolia	Schlotheimia rugifolia	-44.854722	-23.336944	NA	1
Orthotrichaceae	Schlotheimia	Ubatuba	rugifolia	Schlotheimia rugifolia	-44.853333	-23.336944	NA	1
Orthotrichaceae	Schlotheimia	Ubatuba	rugifolia	Schlotheimia rugifolia	-44.855	-23.336944	NA	1
Marcgraviaceae	Schwartzia	Ubatuba	brasiliensis	Schwartzia brasiliensis	-45.084167	-23.365556	NA	1
Cyperaceae	Scleria	Ubatuba	latifolia	Scleria latifolia	-46.194444	-23.389722	NA	1
Hippocrateaceae	Salacia	Ubatuba	mosenii	Salacia mosenii	-44.835	-23.336667	NA	1
Lamiaceae	Scutellaria	Ubatuba	uliginosa	Scutellaria uliginosa	-44.849722	-23.346667	NA	1
Hippocrateaceae	Salacia	Ubatuba	mosenii	Salacia mosenii	-44.852789	-23.3525	NA	1
Asteraceae	Senecio	Ubatuba	brasiliensis	Senecio brasiliensis	-44.812367	-23.339783	NA	1
Fabaceae	Senegalia	Ubatuba	martiusiana	Senegalia martiusiana	-44.844722	-23.344722	NA	1
Fabaceae	Senegalia	Ubatuba	lacerans	Senegalia lacerans	-45.126944	-23.374167	NA	1
Fabaceae	Senna	Ubatuba	pendula	Senna pendula	-44.849722	-23.355556	NA	1
Fabaceae	Senna	Ubatuba	pendula	Senna pendula	-44.866667	-23.35	NA	1
Fabaceae	Senna	Ubatuba	pendula	Senna pendula	-44.849722	-23.355556	NA	1
Sapindaceae	Serjania	Ubatuba	communis	Serjania communis	-44.866667	-23.35	NA	1
Fabaceae	Senna	Ubatuba	pendula	Senna pendula	-44.849722	-23.355556	NA	1
Sapindaceae	Serjania	Ubatuba	communis	Serjania communis	-44.816667	-23.333333	NA	1
Sapindaceae	Serjania	Ubatuba	communis	Serjania communis	-44.966667	-23.35	NA	1
Sapindaceae	Serjania	Ubatuba	cuspidata	Serjania cuspidata	-45.164281	-23.720328	NA	1
Sapindaceae	Serjania	Ubatuba	dentata	Serjania dentata	-44.848389	-23.36025	NA	1
Elaeocarpaceae	Sloanea	Ubatuba	guianensis	Sloanea guianensis	-45.053333	-23.053333	NA	1
Elaeocarpaceae	Sloanea	Ubatuba	guianensis	Sloanea guianensis	-44.816944	-23.3025	NA	1
Elaeocarpaceae	Sloanea	Ubatuba	guianensis	Sloanea guianensis	-44.8	-23.366667	NA	1
Elaeocarpaceae	Sloanea	Ubatuba	guianensis	Sloanea guianensis	-45.084167	-23.366389	NA	1
Elaeocarpaceae	Sloanea	Ubatuba	guianensis	Sloanea guianensis	-45.050278	-23.216111	NA	1
Elaeocarpaceae	Sloanea	Ubatuba	hirsuta	Sloanea hirsuta	-44.8	-23.366667	NA	1
Elaeocarpaceae	Sloanea	Ubatuba	hirsuta	Sloanea hirsuta	-44.812222	-23.311111	NA	1
Elaeocarpaceae	Sloanea	Ubatuba	hirsuta	Sloanea hirsuta	-44.816944	-23.3025	NA	1
Elaeocarpaceae	Sloanea	Ubatuba	hirsuta	Sloanea hirsuta	-44.8	-23.366667	NA	1
Elaeocarpaceae	Sloanea	Ubatuba	hirsuta	Sloanea hirsuta	-44.8	-23.366667	NA	1
Elaeocarpaceae	Sloanea	Ubatuba	guianensis	Sloanea guianensis	-44.812222	-23.311111	NA	1
Elaeocarpaceae	Sloanea	Ubatuba	hirsuta	Sloanea hirsuta	-44.8	-23.366667	NA	1
Elaeocarpaceae	Sloanea	Ubatuba	hirsuta	Sloanea hirsuta	-45.083333	-23.4	NA	1
Solanaceae	Solanum	Ubatuba	pseudocapsicum	Solanum pseudocapsicum	-45.129167	-23.360278	NA	1
Asteraceae	Solidago	Ubatuba	chilensis	Solidago chilensis	-44.8	-23.333333	NA	1
Asteraceae	Solidago	Ubatuba	chilensis	Solidago chilensis	-44.8	-23.333333	NA	1
Asteraceae	Solidago	Ubatuba	chilensis	Solidago chilensis	-44.812367	-23.339783	NA	1
Fabaceae	Sophora	Ubatuba	tomentosa	Sophora tomentosa	-44.848333	-23.360833	NA	1
Fabaceae	Sophora	Ubatuba	tomentosa	Sophora tomentosa	-44.850556	-23.359722	NA	1
Moraceae	Sorocea	Ubatuba	hilarii	Sorocea hilarii	-44.8325	-23.365556	NA	1
Moraceae	Sorocea	Ubatuba	hilarii	Sorocea hilarii	-44.8	-23.366667	NA	1
Moraceae	Sorocea	Ubatuba	hilarii	Sorocea hilarii	-45.084167	-23.366389	NA	1
Moraceae	Sorocea	Ubatuba	hilarii	Sorocea hilarii	-45.092778	-23.396667	NA	1
Moraceae	Sorocea	Ubatuba	jureiana	Sorocea jureiana	-44.8	-23.366667	NA	1
Moraceae	Sorocea	Ubatuba	jureiana	Sorocea jureiana	-44.8	-23.3	NA	1
Fabaceae	Sophora	Ubatuba	tomentosa	Sophora tomentosa	-44.966667	-23.35	NA	1
Moraceae	Sorocea	Ubatuba	hilarii	Sorocea hilarii	-45.084167	-23.366667	NA	1
Loganiaceae	Spigelia	Ubatuba	beyrichiana	Spigelia beyrichiana	-45.083333	-23.4	NA	1
Loganiaceae	Spigelia	Ubatuba	beyrichiana	Spigelia beyrichiana	-45.121111	-23.383333	NA	1
Loganiaceae	Spigelia	Ubatuba	beyrichiana	Spigelia beyrichiana	-45.083333	-23.4	NA	1
Loganiaceae	Spigelia	Ubatuba	beyrichiana	Spigelia beyrichiana	-44.846667	-20.189722	NA	1
Poaceae	Sporobolus	Ubatuba	virginicus	Sporobolus virginicus	-45.005561	-23.396333	NA	1
Verbenaceae	Stachytarpheta	Ubatuba	cayennensis	Stachytarpheta cayennensis	-45.164281	-23.720328	NA	1
Orchidaceae	Stelis	Ubatuba	papaquerensis	Stelis papaquerensis	-45.1275	-23.42	NA	1
Malpighiaceae	Stigmaphyllon	Ubatuba	arenicola	Stigmaphyllon arenicola	-44.848333	-23.360278	NA	1
Malpighiaceae	Stigmaphyllon	Ubatuba	arenicola	Stigmaphyllon arenicola	-44.848333	-23.360278	NA	1
Malpighiaceae	Stigmaphyllon	Ubatuba	ciliatum	Stigmaphyllon ciliatum	-44.966667	-23.35	NA	1
Malpighiaceae	Stigmaphyllon	Ubatuba	ciliatum	Stigmaphyllon ciliatum	-44.85	-23.35	NA	1
Malpighiaceae	Stigmaphyllon	Ubatuba	tomentosum	Stigmaphyllon tomentosum	-44.966667	-23.35	NA	1
Malpighiaceae	Stigmaphyllon	Ubatuba	ciliatum	Stigmaphyllon ciliatum	-44.848333	-23.360278	NA	1
Loganiaceae	Strychnos	Ubatuba	brasiliensis	Strychnos brasiliensis	-45.084167	-23.365556	NA	1
Fabaceae	Stylosanthes	Ubatuba	viscosa	Stylosanthes viscosa	-44.820278	-23.370028	NA	1
Fabaceae	Stylosanthes	Ubatuba	viscosa	Stylosanthes viscosa	-44.833333	-23.369722	NA	1
Lejeuneaceae	Symbiezidium	Ubatuba	barbiflorum	Symbiezidium barbiflorum	-44.835556	-23.336944	NA	1
Lejeuneaceae	Symbiezidium	Ubatuba	barbiflorum	Symbiezidium barbiflorum	-45.164281	-23.720328	NA	1
Lejeuneaceae	Symbiezidium	Ubatuba	barbiflorum	Symbiezidium barbiflorum	-44.860833	-23.336944	NA	1
Calymperaceae	Syrrhopodon	Ubatuba	prolifer	Syrrhopodon prolifer	-45.164281	-23.720328	NA	1
Calymperaceae	Syrrhopodon	Ubatuba	prolifer	Syrrhopodon prolifer	-45.164281	-23.720328	NA	1
Calymperaceae	Syrrhopodon	Ubatuba	prolifer	Syrrhopodon prolifer	-44.874722	-23.336944	NA	1
Calymperaceae	Syrrhopodon	Ubatuba	prolifer	Syrrhopodon prolifer	-44.874444	-23.336944	NA	1
Calymperaceae	Syrrhopodon	Ubatuba	prolifer	Syrrhopodon prolifer	-45.164281	-23.720328	NA	1
Calymperaceae	Syrrhopodon	Ubatuba	prolifer	Syrrhopodon prolifer	-45.164281	-23.720328	NA	1
Calymperaceae	Syrrhopodon	Ubatuba	prolifer	Syrrhopodon prolifer	-45.164281	-23.720328	NA	1
Calymperaceae	Syrrhopodon	Ubatuba	prolifer	Syrrhopodon prolifer	-45.164281	-23.720328	NA	1
Calymperaceae	Syrrhopodon	Ubatuba	prolifer	Syrrhopodon prolifer	-44.871389	-23.336944	NA	1
Calymperaceae	Syrrhopodon	Ubatuba	prolifer	Syrrhopodon prolifer	-44.870278	-23.336944	NA	1
Calymperaceae	Syrrhopodon	Ubatuba	prolifer	Syrrhopodon prolifer	-45.191944	-23.447778	NA	1
Calymperaceae	Syrrhopodon	Ubatuba	prolifer	Syrrhopodon prolifer	-45.164281	-23.720328	NA	1
Calymperaceae	Syrrhopodon	Ubatuba	prolifer	Syrrhopodon prolifer	-45.164281	-23.720328	NA	1
Calymperaceae	Syrrhopodon	Ubatuba	prolifer	Syrrhopodon prolifer	-45.164281	-23.720328	NA	1
Calymperaceae	Syrrhopodon	Ubatuba	prolifer	Syrrhopodon prolifer	-44.868056	-23.336944	NA	1
Calymperaceae	Syrrhopodon	Ubatuba	prolifer	Syrrhopodon prolifer	-45.164281	-23.720328	NA	1
Calymperaceae	Syrrhopodon	Ubatuba	prolifer	Syrrhopodon prolifer	-45.192778	-23.448056	NA	1
Calymperaceae	Syrrhopodon	Ubatuba	prolifer	Syrrhopodon prolifer	-45.164281	-23.720328	NA	1
Calymperaceae	Syrrhopodon	Ubatuba	prolifer	Syrrhopodon prolifer	-45.192778	-23.448056	NA	1
Calymperaceae	Syrrhopodon	Ubatuba	prolifer	Syrrhopodon prolifer	-45.191944	-23.447778	NA	1
Bignoniaceae	Tanaecium	Ubatuba	pyramidatum	Tanaecium pyramidatum	-44.8	-23.366667	NA	1
Anacardiaceae	Tapirira	Ubatuba	guianensis	Tapirira guianensis	-44.8	-23.366667	NA	1
Anacardiaceae	Tapirira	Ubatuba	guianensis	Tapirira guianensis	-44.8	-23.366667	NA	1
Anacardiaceae	Tapirira	Ubatuba	guianensis	Tapirira guianensis	-44.789167	-23.2975	NA	1
Pylaisiadelphaceae	Taxithelium	Ubatuba	planum	Taxithelium planum	-44.835556	-23.336944	NA	1
Pylaisiadelphaceae	Taxithelium	Ubatuba	planum	Taxithelium planum	-44.835556	-23.336944	NA	1
Anacardiaceae	Tapirira	Ubatuba	guianensis	Tapirira guianensis	-44.812222	-23.311111	NA	1
Pylaisiadelphaceae	Taxithelium	Ubatuba	planum	Taxithelium planum	-44.835556	-23.336944	NA	1
Pylaisiadelphaceae	Taxithelium	Ubatuba	planum	Taxithelium planum	-44.835556	-23.336944	NA	1
Pylaisiadelphaceae	Taxithelium	Ubatuba	planum	Taxithelium planum	-45.164281	-23.720328	NA	1
Pylaisiadelphaceae	Taxithelium	Ubatuba	planum	Taxithelium planum	-45.164281	-23.720328	NA	1
Apocynaceae	Temnadenia	Ubatuba	odorifera	Temnadenia odorifera	-45	-23.047222	NA	1
Apocynaceae	Temnadenia	Ubatuba	odorifera	Temnadenia odorifera	-45.084167	-23.366389	NA	1
Apocynaceae	Temnadenia	Ubatuba	odorifera	Temnadenia odorifera	-44.848333	-23.36	NA	1
Pylaisiadelphaceae	Taxithelium	Ubatuba	planum	Taxithelium planum	-44.835556	-23.336944	NA	1
Pylaisiadelphaceae	Taxithelium	Ubatuba	planum	Taxithelium planum	-44.835556	-23.336944	NA	1
Asteraceae	Tilesia	Ubatuba	baccata	Tilesia baccata	-44.848333	-23.360833	NA	1
Asteraceae	Tilesia	Ubatuba	baccata	Tilesia baccata	-45.030833	-23.461111	NA	1
Meliaceae	Trichilia	Ubatuba	lepidota	Trichilia lepidota	-44.816944	-23.3025	NA	1
Meliaceae	Trichilia	Ubatuba	lepidota	Trichilia lepidota	-44.816944	-23.3025	NA	1
Meliaceae	Trichilia	Ubatuba	lepidota	Trichilia lepidota	-44.835556	-23.336944	NA	1
Trigoniaceae	Trigonia	Ubatuba	nivea	Trigonia nivea	-45.084167	-23.366389	NA	1
Trigoniaceae	Trigonia	Ubatuba	nivea	Trigonia nivea	-45.084167	-23.365556	NA	1
Trigoniaceae	Trigonia	Ubatuba	nivea	Trigonia nivea	-45.164281	-23.720328	NA	1
Urticaceae	Urera	Ubatuba	caracasana	Urera caracasana	-44.852789	-23.3525	NA	1
Urticaceae	Urera	Ubatuba	nitida	Urera nitida	-44.887917	-23.344278	NA	1
Orchidaceae	Trizeuxis	Ubatuba	falcata	Trizeuxis falcata	-44.966667	-23.35	NA	1
Urticaceae	Urera	Ubatuba	caracasana	Urera caracasana	-44.887917	-23.344278	NA	1
Asteraceae	Verbesina	Ubatuba	glabrata	Verbesina glabrata	-44.812367	-23.339783	NA	1
Fabaceae	Vigna	Ubatuba	longifolia	Vigna longifolia	-44.848389	-23.36025	NA	1
Fabaceae	Vigna	Ubatuba	luteola	Vigna luteola	-44.835556	-23.369167	NA	1
Fabaceae	Vigna	Ubatuba	luteola	Vigna luteola	-44.835556	-23.3525	NA	1
Fabaceae	Vigna	Ubatuba	luteola	Vigna luteola	-44.835556	-23.369167	NA	1
Fabaceae	Vigna	Ubatuba	luteola	Vigna luteola	-44.835556	-23.369167	NA	1
Fabaceae	Vigna	Ubatuba	luteola	Vigna luteola	-44.835556	-23.369167	NA	1
Fabaceae	Vigna	Ubatuba	luteola	Vigna luteola	-44.85	-23.35	NA	1
Verbenaceae	Vitex	Ubatuba	cymosa	Vitex cymosa	-44.8	-23.366667	NA	1
Meteoriaceae	Zelometeorium	Ubatuba	patulum	Zelometeorium patulum	-44.835556	-23.336944	NA	1
Meteoriaceae	Zelometeorium	Ubatuba	patulum	Zelometeorium patulum	-44.835556	-23.336944	NA	1
Meteoriaceae	Zelometeorium	Ubatuba	patulum	Zelometeorium patulum	-44.835556	-23.336944	NA	1
Meteoriaceae	Zelometeorium	Ubatuba	patulum	Zelometeorium patulum	-44.835556	-23.336944	NA	1
Meteoriaceae	Zelometeorium	Ubatuba	patulum	Zelometeorium patulum	-44.835556	-23.336944	NA	1
Meteoriaceae	Zelometeorium	Ubatuba	patulum	Zelometeorium patulum	-44.835556	-23.336944	NA	1
Meteoriaceae	Zelometeorium	Ubatuba	patulum	Zelometeorium patulum	-44.865	-23.336944	NA	1
Meteoriaceae	Zelometeorium	Ubatuba	patulum	Zelometeorium patulum	-44.852778	-23.336944	NA	1
Meteoriaceae	Zelometeorium	Ubatuba	patulum	Zelometeorium patulum	-44.852222	-23.336944	NA	1
Meteoriaceae	Zelometeorium	Ubatuba	patulum	Zelometeorium patulum	-44.8575	-23.336944	NA	1
Meteoriaceae	Zelometeorium	Ubatuba	patulum	Zelometeorium patulum	-44.859444	-23.336944	NA	1
Meteoriaceae	Zelometeorium	Ubatuba	patulum	Zelometeorium patulum	-44.861111	-23.336944	NA	1
Gentianaceae	Voyria	Ubatuba	aphylla	Voyria aphylla	-45.164281	-23.720328	NA	1
Xyridaceae	Xyris	Ubatuba	jupicai	Xyris jupicai	-44.832222	-23.361389	NA	1
Meteoriaceae	Zelometeorium	Ubatuba	patulum	Zelometeorium patulum	-45.164281	-23.720328	NA	1
Meteoriaceae	Zelometeorium	Ubatuba	patulum	Zelometeorium patulum	-45.164281	-23.720328	NA	1
Meteoriaceae	Zelometeorium	Ubatuba	patulum	Zelometeorium patulum	-44.892778	-23.336944	NA	1
Meteoriaceae	Zelometeorium	Ubatuba	patulum	Zelometeorium patulum	-44.835556	-23.336944	NA	1
Meteoriaceae	Zelometeorium	Ubatuba	patulum	Zelometeorium patulum	-44.876667	-23.336944	NA	1
Meteoriaceae	Zelometeorium	Ubatuba	patulum	Zelometeorium patulum	-44.8775	-23.336944	NA	1
Meteoriaceae	Zelometeorium	Ubatuba	patulum	Zelometeorium patulum	-45.164281	-23.720328	NA	1
Meteoriaceae	Zelometeorium	Ubatuba	patulum	Zelometeorium patulum	-45.164281	-23.720328	NA	1
Meteoriaceae	Zelometeorium	Ubatuba	patulum	Zelometeorium patulum	-44.835556	-23.336944	NA	1
Meteoriaceae	Zelometeorium	Ubatuba	patulum	Zelometeorium patulum	-44.846944	-23.336944	NA	1
Meteoriaceae	Zelometeorium	Ubatuba	patulum	Zelometeorium patulum	-44.848333	-23.336944	NA	1
Meteoriaceae	Zelometeorium	Ubatuba	patulum	Zelometeorium patulum	-44.849722	-23.336944	NA	1
Meteoriaceae	Zelometeorium	Ubatuba	patulum	Zelometeorium patulum	-44.850833	-23.336944	NA	1
Meteoriaceae	Zelometeorium	Ubatuba	patulum	Zelometeorium patulum	-44.857778	-23.336944	NA	1
Meteoriaceae	Zelometeorium	Ubatuba	patulum	Zelometeorium patulum	-44.851667	-23.336944	NA	1
Meteoriaceae	Zelometeorium	Ubatuba	patulum	Zelometeorium patulum	-44.835556	-23.336944	NA	1
Fabaceae	Zornia	Ubatuba	curvata	Zornia curvata	-44.826111	-23.365833	NA	1
Fabaceae	Zornia	Ubatuba	glabra	Zornia glabra	-44.858889	-23.351111	NA	1
Fabaceae	Zornia	Ubatuba	glabra	Zornia glabra	-44.846667	-23.356944	NA	1
Fabaceae	Zornia	Ubatuba	glabra	Zornia glabra	-44.858889	-23.351111	NA	1
Orchidaceae	Zygostates	Ubatuba	lunata	Zygostates lunata	-45.416667	-23.583333	NA	1
Bignoniaceae	Dolichandra	Ubatuba	unguiculata	Dolichandra unguiculata	-45.06999969	-23.43000031	34265	1
Boraginaceae	Varronia	Ubatuba	curassavica	Varronia curassavica	-45.06999969	-23.43000031	34265	1
Fabaceae	Pterocarpus	Ubatuba	violaceus	Pterocarpus violaceus	-45.06999969	-23.43000031	34265	1
Combretaceae	Laguncularia	Ubatuba	racemosa	Laguncularia racemosa	-45.06999969	-23.43000031	34265	1
Fabaceae	Crotalaria	Ubatuba	vitellina	Crotalaria vitellina	-45.06999969	-23.43000031	34265	1
[truncated: 31,122 more rows]
